# Supplementary material for: Phylogenomics and Diversification of the Schistosomatidae Based on Targeted Sequence Capture of Ultra-Conserved Elements
Source: Pathogens. 2022 Jul 5;11(7):769. doi: 10.3390/pathogens11070769 (PMC9321907; doi:10.3390/pathogens11070769)
Supplement: Supplementary file 1 [file pathogens-11-00769-s001.zip]

Archive with 4 entries (4 files):
- Ebbs2022_UCE_Additional File 2.pdf
- Ebbs2022_UCE_AdditionalFile 4.xlsx
- Ebbs2022_UCE_AdditionalFile1.pdf
- Ebbs2022_UCE_AdditionalFile3.xlsx
