# Supplementary material for: Phylogenomics and Diversification of the Schistosomatidae Based on Targeted Sequence Capture of Ultra-Conserved Elements
Source: Pathogens. 2022 Jul 5;11(7):769. doi: 10.3390/pathogens11070769 (PMC9321907; doi:10.3390/pathogens11070769)
Supplement: Supplementary file 1 [file pathogens-11-00769-s001.zip › Ebbs2022_UCE_AdditionalFile 4.xlsx]

## Sheet: Sheet1
LOCI	W233	W393	W414_W513	W545	W546	W637A	W664	W678	W688	W697A	W805	W836	W847	W926	W930	W931_1	allobilharzia_visceralis	shem	sjap	sman	trichobilharzia_regenti	PM1bovis	W335	W351	W399	W465_2	W555	W613	W616A	W620A	W957	#taxa/loci	%
uce-5670	1	1	1	1	1	1	0	1	1	0	1	1	1	1	0	1	0	1	1	1	1	0	1	0	1	1	1	0	0	1	1	23	0.741935
uce-5676	1	0	1	1	1	1	1	1	1	1	1	1	1	1	1	1	1	1	1	1	1	1	0	0	1	1	1	0	0	1	1	26	0.83871
uce-4298	1	1	1	0	1	1	1	0	1	1	1	1	0	0	0	1	1	1	1	1	1	0	1	0	1	1	1	0	0	0	1	21	0.677419
uce-4616	0	0	1	1	1	0	1	1	0	1	0	1	1	1	0	0	1	1	1	1	1	1	1	0	0	1	1	1	1	1	1	22	0.709677
uce-7818	1	1	1	1	1	1	0	1	0	1	1	1	1	1	1	0	1	1	1	1	1	0	1	0	1	1	0	1	0	1	1	24	0.774194
uce-8656	1	1	0	1	1	1	1	1	1	0	1	1	1	1	1	1	0	1	1	1	1	1	0	0	0	0	1	0	0	1	1	22	0.709677
uce-6030	1	0	1	1	1	1	1	1	1	0	1	1	1	0	1	1	0	1	1	1	1	0	0	1	0	0	1	0	0	1	0	20	0.645161
uce-6032	1	1	0	1	1	1	0	0	0	1	0	0	1	1	1	1	0	1	1	1	1	1	1	0	0	1	1	1	1	0	1	21	0.677419
uce-7740	0	1	1	1	1	1	1	1	0	1	1	1	0	1	0	1	0	1	1	1	1	1	1	0	0	1	1	0	1	0	1	22	0.709677
uce-7741	0	0	1	1	1	1	1	1	0	1	0	1	1	1	1	0	0	1	1	1	1	1	0	0	0	1	1	0	0	1	1	20	0.645161
uce-7748	1	0	1	1	1	1	0	1	0	0	1	1	1	1	1	0	1	1	1	1	1	1	0	1	0	1	1	1	0	1	1	23	0.741935
uce-6505	1	1	1	1	0	1	1	0	1	1	1	1	1	1	1	1	0	1	1	1	1	1	1	0	0	1	1	1	1	0	1	25	0.806452
uce-8127	1	1	0	1	1	0	1	0	1	0	0	1	0	1	1	1	0	1	1	1	1	1	1	0	1	0	1	1	0	0	1	20	0.645161
uce-8126	1	1	1	1	0	1	1	1	1	1	0	1	1	0	1	1	0	1	1	1	1	1	1	0	1	1	1	1	0	0	1	24	0.774194
uce-8122	1	1	1	1	1	1	1	1	1	1	1	1	0	1	1	1	1	1	1	1	1	1	1	1	1	1	1	1	0	1	1	29	0.935484
uce-4442	1	1	1	1	1	1	1	1	1	1	1	1	1	1	1	1	1	1	1	1	1	1	1	1	1	1	1	1	0	1	0	29	0.935484
uce-4449	1	1	1	1	0	1	1	1	0	1	1	1	1	1	1	1	0	1	1	1	1	0	0	0	1	1	0	1	0	0	0	21	0.677419
uce-8330	1	0	1	0	1	1	0	1	1	0	0	0	1	1	1	0	1	1	1	1	1	1	0	1	1	1	1	1	1	1	1	23	0.741935
uce-5202	1	0	1	1	0	1	1	1	0	1	0	1	1	0	0	0	1	1	1	1	1	1	1	1	0	1	1	0	1	1	1	22	0.709677
uce-7800	1	1	1	1	1	1	0	1	1	1	0	1	1	0	1	1	1	1	1	1	1	1	1	1	1	1	1	1	1	1	1	28	0.903226
uce-5660	1	1	1	1	1	1	1	0	1	1	1	1	1	1	0	0	1	1	1	1	1	1	1	0	1	1	1	1	1	1	1	27	0.870968
uce-7937	1	0	1	1	1	0	1	0	1	1	1	0	1	1	0	1	1	1	1	1	1	1	0	1	0	0	1	1	1	1	0	22	0.709677
uce-7935	0	1	0	0	1	1	0	1	1	1	1	1	1	0	0	1	1	1	1	1	1	0	0	0	0	1	1	1	1	1	1	21	0.677419
uce-4625	0	0	0	0	1	0	1	0	0	0	0	0	0	0	1	0	0	1	1	1	1	1	1	0	0	0	1	0	0	0	1	11	0.354839
uce-6990	1	0	0	1	0	1	1	0	0	0	0	0	0	1	0	1	0	1	1	1	1	1	0	0	0	1	1	0	0	0	1	14	0.451613
uce-4821	1	1	1	1	1	1	1	1	1	1	1	1	0	1	1	0	1	1	1	1	1	1	1	0	0	0	1	1	1	1	0	25	0.806452
uce-5441	1	1	1	1	1	1	1	1	0	1	1	1	1	1	1	1	0	1	1	1	1	1	0	0	0	0	1	1	1	1	1	25	0.806452
uce-5334	0	0	0	0	0	0	0	0	0	1	0	0	0	0	0	1	0	0	0	0	0	0	0	0	0	0	0	1	0	0	0	3	0.0967742
uce-6572	0	1	1	1	1	1	1	1	0	0	1	1	1	1	1	1	1	1	1	1	1	1	0	0	0	1	1	1	1	0	1	24	0.774194
uce-6402	1	1	1	1	1	1	1	1	1	0	1	0	1	0	1	1	0	1	1	1	1	1	1	0	1	1	1	1	1	1	1	26	0.83871
uce-5274	1	0	1	1	1	1	1	1	0	0	0	0	1	0	1	0	0	1	1	1	1	1	0	0	0	1	1	1	0	1	1	19	0.612903
uce-5875	1	1	1	0	1	1	1	1	1	1	1	1	0	0	1	0	1	1	1	1	1	1	0	0	1	0	1	1	1	1	1	24	0.774194
uce-5877	1	1	0	1	1	0	1	1	1	1	1	1	1	1	1	1	0	1	1	1	1	1	1	1	0	1	1	1	1	0	1	26	0.83871
uce-4457	0	1	1	1	1	1	1	1	1	1	1	1	1	1	1	1	1	1	1	1	1	1	0	1	0	0	1	0	1	0	1	25	0.806452
uce-4450	1	1	1	1	0	1	1	1	1	1	1	1	1	0	1	0	1	1	1	1	1	0	1	1	1	1	0	0	1	0	0	23	0.741935
uce-5184	1	0	0	1	1	0	0	0	0	0	0	0	0	0	0	1	0	1	0	1	1	1	0	0	0	1	1	0	0	1	1	12	0.387097
uce-5470	1	1	1	1	1	1	1	1	1	1	1	1	0	1	1	1	1	1	1	1	1	1	0	0	0	1	1	1	1	0	1	26	0.83871
uce-5472	1	1	1	1	1	0	1	1	1	0	1	1	1	0	0	1	0	1	1	1	1	1	1	1	1	0	1	1	1	0	1	24	0.774194
uce-7836	1	1	1	0	1	1	1	1	1	1	1	1	1	0	1	1	1	1	1	1	1	1	0	0	1	1	1	0	1	0	1	25	0.806452
uce-7838	1	1	0	1	1	1	1	1	1	1	0	1	1	1	1	1	1	1	1	1	1	1	0	0	1	1	1	1	1	0	1	26	0.83871
uce-8498	1	0	1	1	1	1	1	1	0	0	0	0	1	1	0	0	0	1	1	1	1	1	1	0	1	1	0	1	0	1	1	20	0.645161
uce-8252	1	0	0	1	0	1	1	1	1	1	1	1	1	1	1	1	0	1	1	1	1	0	1	0	0	0	0	1	1	0	0	20	0.645161
uce-8250	1	1	1	1	1	0	1	1	1	1	1	1	1	1	1	1	0	1	1	1	1	0	0	0	0	1	0	1	0	1	0	22	0.709677
uce-5699	1	1	1	1	1	1	1	1	1	0	1	1	0	1	0	1	0	1	1	1	1	1	0	0	1	1	1	1	0	1	1	24	0.774194
uce-5058	1	1	0	1	1	1	1	0	0	1	1	1	1	0	1	1	0	1	1	1	1	1	0	0	0	0	1	1	0	1	1	21	0.677419
uce-5057	1	0	1	1	1	0	1	0	0	0	0	0	1	1	1	1	0	1	1	1	1	1	1	0	1	1	1	1	0	0	1	20	0.645161
uce-4902	1	0	1	1	1	1	1	1	1	1	1	1	1	0	1	1	1	1	1	1	1	1	1	0	0	0	1	1	1	1	1	26	0.83871
uce-7908	1	1	1	1	1	1	1	1	1	0	1	0	1	1	1	0	1	1	1	1	1	1	1	0	1	1	1	1	1	1	1	27	0.870968
uce-5846	1	1	0	0	0	0	1	0	1	0	0	1	1	0	1	0	1	0	0	0	0	0	1	1	0	0	0	0	1	0	0	11	0.354839
uce-7343	1	1	1	1	1	1	1	1	1	1	1	1	1	1	1	1	1	1	1	1	1	0	0	0	0	0	1	1	0	1	1	25	0.806452
uce-7348	0	0	1	1	1	1	1	1	1	0	1	1	1	0	1	1	1	1	1	1	1	1	1	0	1	0	0	1	1	0	1	23	0.741935
uce-6986	0	1	0	1	0	1	1	1	0	1	1	0	0	1	1	1	0	1	1	1	1	1	0	0	1	1	1	1	1	0	1	21	0.677419
uce-6983	1	0	0	1	1	1	1	0	1	1	0	1	0	1	0	0	0	1	1	1	1	0	1	0	1	1	1	1	1	1	1	21	0.677419
uce-8677	1	0	1	1	1	1	1	1	1	1	1	1	1	1	1	1	1	1	1	1	1	1	1	1	0	1	1	1	1	1	1	29	0.935484
uce-8472	1	0	0	1	1	1	1	0	0	0	0	0	0	0	1	0	1	1	1	1	1	1	0	0	1	1	1	1	1	0	1	18	0.580645
uce-7164	0	1	0	0	0	0	0	0	0	1	0	1	1	0	0	0	0	0	0	0	0	0	1	0	0	0	0	0	0	0	0	5	0.16129
uce-7165	0	1	0	0	0	0	0	0	0	0	1	0	1	0	0	0	0	0	0	0	0	0	1	0	1	0	0	0	1	0	0	6	0.193548
uce-7695	0	1	1	1	1	1	1	1	1	1	1	0	0	1	1	0	0	1	1	1	1	1	0	0	0	0	1	0	0	1	1	20	0.645161
uce-7586	1	0	1	1	0	1	1	1	1	0	1	1	1	1	1	1	0	1	1	1	1	1	1	0	1	1	1	0	1	1	1	25	0.806452
uce-7562	1	0	1	1	1	0	1	1	1	1	1	1	0	1	0	0	0	1	1	1	1	1	0	0	0	1	1	0	0	0	1	19	0.612903
uce-7565	1	0	1	0	0	0	1	0	0	1	0	1	1	1	1	1	0	0	0	0	0	0	1	0	0	1	0	0	0	1	0	12	0.387097
uce-7566	0	1	1	0	0	0	1	0	0	1	0	1	0	1	0	0	0	0	0	0	0	0	1	0	0	1	0	0	0	1	0	9	0.290323
uce-6969	1	1	1	1	1	1	1	1	1	0	0	1	1	1	1	1	1	1	1	1	1	1	1	0	1	1	1	0	1	1	1	27	0.870968
uce-6416	1	1	1	0	1	1	1	1	1	0	1	0	1	1	1	1	1	1	1	1	1	1	1	0	0	1	1	0	0	0	1	23	0.741935
uce-5262	1	1	0	0	1	1	1	0	1	0	1	0	1	1	1	1	1	1	1	1	1	1	0	0	1	1	1	1	0	0	1	22	0.709677
uce-5265	1	0	0	1	1	1	1	1	0	0	1	1	1	1	1	0	1	1	1	1	1	1	1	1	0	1	1	1	1	1	1	25	0.806452
uce-5261	1	1	0	0	1	1	1	1	1	1	1	0	1	0	1	1	1	1	1	1	1	1	1	0	0	1	1	1	1	0	1	24	0.774194
uce-8076	1	1	1	1	1	1	1	0	1	1	1	1	0	1	1	1	1	1	1	1	1	1	1	1	0	0	1	1	1	0	1	26	0.83871
uce-5199	0	1	1	1	1	0	1	1	1	1	1	1	1	0	1	1	1	1	1	1	1	1	1	0	1	0	1	1	1	1	0	25	0.806452
uce-5198	0	0	0	1	1	1	1	1	1	1	0	1	1	0	1	1	1	1	1	1	1	1	0	0	1	0	1	1	1	1	1	23	0.741935
uce-5195	0	1	1	0	0	0	1	0	1	0	0	1	0	1	1	0	0	0	0	0	0	0	1	0	1	0	0	0	1	0	0	10	0.322581
uce-5194	0	0	0	0	0	0	1	0	0	0	0	0	0	1	0	0	0	0	0	0	0	0	1	0	1	0	0	0	0	0	0	4	0.129032
uce-5469	0	0	0	0	0	0	1	0	0	0	0	1	0	1	0	0	0	0	0	0	1	0	1	0	0	0	0	1	0	0	0	6	0.193548
uce-5468	0	0	1	0	0	0	1	1	0	0	1	1	0	0	0	0	0	0	0	0	1	0	1	0	0	1	0	0	0	1	0	9	0.290323
uce-5467	1	0	1	1	1	1	1	1	0	0	1	1	0	1	1	1	0	1	1	1	1	1	1	0	0	1	1	1	1	1	1	24	0.774194
uce-7825	1	0	1	1	0	1	1	1	1	1	0	1	1	1	1	0	0	1	1	1	1	0	1	0	1	0	0	1	1	0	0	20	0.645161
uce-7823	1	1	1	0	0	0	1	1	1	1	0	1	1	1	1	1	0	1	1	1	1	0	1	0	1	0	0	0	1	0	0	19	0.612903
uce-5999	1	0	1	1	1	1	1	1	1	1	1	1	1	1	1	0	1	1	1	1	1	1	0	0	1	1	1	1	1	1	1	27	0.870968
uce-5683	1	1	1	0	1	1	1	1	1	0	1	1	1	1	1	1	0	1	1	1	1	1	1	0	1	0	1	1	0	1	1	25	0.806452
uce-4936	1	0	0	1	1	0	1	1	0	0	0	0	1	0	0	0	0	1	1	1	1	1	1	0	0	1	1	1	0	1	1	17	0.548387
uce-7915	1	1	1	1	1	1	0	1	0	0	1	1	1	1	1	1	0	1	1	1	1	1	1	0	0	1	0	0	1	0	0	21	0.677419
uce-4330	1	1	1	1	1	1	1	1	0	1	1	1	1	1	1	1	1	1	1	1	1	1	1	0	0	0	1	0	1	0	1	25	0.806452
uce-4333	1	1	1	1	1	1	1	1	1	1	1	1	1	1	1	1	1	1	1	1	1	1	1	0	1	1	1	1	1	1	0	29	0.935484
uce-4334	1	1	1	0	0	0	1	1	1	1	1	1	1	0	1	1	1	1	1	1	1	1	1	0	1	1	1	0	1	0	1	24	0.774194
uce-4481	1	0	1	1	0	0	1	1	0	1	1	1	1	1	1	0	0	1	1	1	1	1	1	0	0	1	1	1	0	1	1	22	0.709677
uce-7355	1	0	0	1	1	1	1	0	1	0	1	1	1	1	1	0	1	1	1	1	1	1	1	1	0	0	1	0	0	1	1	22	0.709677
uce-8683	1	0	0	1	1	0	1	1	0	0	0	0	0	0	1	0	0	1	1	1	1	1	0	0	0	0	1	0	0	1	1	14	0.451613
uce-8446	1	1	1	1	1	1	1	1	1	0	1	1	0	0	1	0	1	1	1	1	1	1	0	0	1	0	0	0	1	1	1	22	0.709677
uce-8444	1	1	1	0	0	1	1	1	0	0	0	1	1	0	0	0	1	0	0	0	1	0	1	0	0	1	0	1	1	1	0	15	0.483871
uce-7224	1	0	1	1	1	0	1	1	0	0	1	0	1	0	1	1	1	1	1	1	1	1	1	0	1	0	0	1	0	1	1	21	0.677419
uce-7223	1	1	1	1	1	1	1	1	1	1	1	1	0	0	0	1	1	1	1	1	1	1	1	0	0	0	0	1	1	1	1	24	0.774194
uce-8443	1	0	1	0	0	1	1	1	0	0	0	0	1	0	0	0	0	0	0	0	1	0	0	0	0	0	0	1	1	1	0	10	0.322581
uce-8440	1	0	1	1	1	1	1	1	1	0	0	1	1	0	1	1	1	1	1	1	1	1	1	1	0	0	1	1	1	1	1	25	0.806452
uce-6173	1	1	0	0	0	0	1	0	0	1	0	1	1	0	1	1	0	1	1	1	0	0	1	0	0	0	0	1	1	1	0	15	0.483871
uce-6174	0	1	0	0	0	0	1	0	0	1	0	1	1	1	0	1	0	1	1	1	0	0	1	0	1	0	0	0	0	1	0	13	0.419355
uce-6881	1	1	0	1	1	0	0	1	1	1	1	1	0	1	1	1	1	1	1	1	1	1	1	0	1	1	1	1	1	0	0	24	0.774194
uce-7595	1	1	1	1	1	1	1	1	1	0	1	1	0	0	1	0	1	1	1	1	1	1	1	0	0	1	1	0	1	1	1	24	0.774194
uce-7599	1	1	0	1	1	1	1	0	1	1	1	1	1	1	1	1	1	1	1	1	1	1	1	0	1	0	1	0	0	1	1	25	0.806452
uce-7598	1	1	1	1	1	1	1	1	1	1	1	1	1	1	1	1	1	1	1	1	1	1	1	0	0	1	1	0	1	1	1	28	0.903226
uce-7770	1	1	1	1	1	1	1	1	1	1	1	1	1	0	1	1	1	1	1	1	1	1	1	1	1	1	1	1	1	0	1	29	0.935484
uce-6086	1	0	1	1	1	1	0	0	1	0	1	1	1	1	0	0	0	1	1	1	1	1	1	0	1	1	1	1	1	1	1	23	0.741935
uce-6089	0	0	0	1	1	0	1	1	1	0	1	0	1	0	1	1	1	1	1	1	1	1	0	1	1	1	1	1	0	1	1	22	0.709677
uce-6775	1	1	0	1	0	1	1	1	1	1	1	1	0	0	0	1	0	1	1	1	1	1	0	0	1	1	1	0	1	1	1	22	0.709677
uce-7684	1	1	1	1	0	0	1	1	1	1	1	1	1	0	1	1	1	1	1	1	1	1	0	0	1	1	1	1	0	0	1	24	0.774194
uce-6950	1	1	1	1	1	1	1	0	0	1	1	1	1	0	1	1	0	1	0	1	1	1	1	0	0	1	1	1	0	1	1	23	0.741935
uce-6951	1	0	1	1	0	1	1	1	1	1	1	1	1	1	1	0	0	1	1	1	1	0	0	0	0	1	1	1	0	1	0	21	0.677419
uce-6550	1	1	1	1	1	1	1	0	0	1	0	0	0	0	1	0	1	1	1	1	1	1	1	0	0	0	1	1	1	1	1	21	0.677419
uce-6557	0	1	1	0	1	1	1	1	1	1	0	1	1	1	1	0	1	1	1	1	1	1	1	0	1	0	0	1	1	1	1	24	0.774194
uce-6795	1	1	1	1	1	1	1	1	1	0	1	0	1	1	1	1	1	1	1	1	1	1	0	0	1	1	1	0	1	1	1	26	0.83871
uce-5850	1	1	1	1	1	1	1	1	0	0	1	0	0	1	0	1	1	1	1	1	1	1	1	1	0	0	1	1	1	1	1	24	0.774194
uce-8304	1	1	1	1	1	1	1	1	1	1	1	1	1	1	1	0	1	1	1	1	1	0	1	0	0	1	1	1	0	1	1	26	0.83871
uce-8307	1	1	1	1	0	1	1	1	1	1	1	1	1	0	1	1	1	1	1	1	1	0	1	1	0	1	1	0	1	1	0	25	0.806452
uce-8301	1	1	1	1	0	1	1	0	1	1	1	1	1	1	1	1	1	1	1	1	1	1	1	0	1	0	0	0	1	0	0	23	0.741935
uce-8302	1	0	1	0	1	0	1	1	1	1	1	0	1	1	1	1	1	1	1	1	1	1	1	0	0	0	0	1	1	0	0	21	0.677419
uce-5452	1	1	0	1	1	0	1	1	0	1	1	1	1	1	1	1	1	1	1	1	1	1	1	0	1	0	1	0	0	0	1	23	0.741935
uce-5453	1	1	1	1	1	1	1	1	1	1	1	1	1	1	0	1	1	1	1	1	1	1	0	1	0	1	1	1	1	1	1	28	0.903226
uce-5454	1	1	1	1	1	1	1	1	1	0	1	1	1	1	1	1	0	1	1	1	1	1	0	0	0	1	1	1	0	1	1	25	0.806452
uce-5527	1	0	1	0	0	1	1	1	1	1	0	1	1	0	1	1	1	1	1	1	1	0	1	1	1	1	1	1	1	0	0	23	0.741935
uce-7960	1	1	1	1	1	1	0	1	1	1	1	1	0	0	0	1	0	1	1	1	0	1	1	0	1	1	0	1	1	1	0	22	0.709677
uce-8691	1	1	1	1	1	1	0	0	1	1	1	1	0	0	1	0	1	1	1	1	1	1	0	0	1	1	1	1	1	1	0	23	0.741935
uce-8690	1	1	1	1	1	0	1	1	1	1	0	0	1	1	0	1	1	1	1	1	1	1	1	0	0	0	1	1	0	0	0	21	0.677419
uce-7213	1	1	1	1	0	1	1	1	1	1	1	1	0	0	1	1	1	1	1	1	1	1	1	0	1	0	1	1	1	1	1	26	0.83871
uce-7219	1	0	1	1	1	1	1	1	0	1	1	0	1	1	1	1	1	1	1	1	1	1	1	0	0	0	1	1	1	1	1	25	0.806452
uce-6899	1	1	1	0	0	1	1	0	0	1	0	1	1	1	1	1	1	1	1	1	1	0	0	0	0	0	0	0	1	0	0	17	0.548387
uce-6307	0	1	1	1	0	1	1	1	1	0	1	1	1	1	0	1	0	1	1	1	1	1	0	0	0	1	1	1	0	0	1	21	0.677419
uce-6304	1	0	1	1	1	1	1	1	1	1	1	1	1	1	1	1	1	1	1	1	1	1	1	1	1	1	1	1	0	1	1	29	0.935484
uce-7970	1	0	1	1	1	1	0	1	1	0	0	1	1	1	1	0	0	1	1	1	1	1	0	0	1	1	1	1	1	0	0	21	0.677419
uce-7559	1	1	1	1	1	1	1	1	0	0	0	1	1	1	1	0	1	1	1	1	1	0	0	0	0	1	0	1	0	1	1	21	0.677419
uce-8688	1	0	0	1	1	1	1	0	0	1	1	0	1	0	1	1	1	1	1	1	1	1	0	0	0	1	1	0	0	0	1	19	0.612903
uce-6317	1	1	1	1	1	1	1	1	0	1	1	1	1	1	0	0	1	1	1	1	1	1	0	0	0	1	1	0	1	1	1	24	0.774194
uce-6135	1	1	1	1	1	1	1	1	1	1	1	1	1	1	1	0	1	1	1	1	1	1	0	0	1	0	1	0	1	1	1	26	0.83871
uce-7988	1	1	1	0	0	0	0	1	1	0	1	1	1	1	1	0	1	1	1	1	1	1	1	0	1	0	1	0	0	0	1	20	0.645161
uce-7422	1	0	0	0	1	1	1	1	0	0	0	1	0	0	1	0	0	1	1	1	1	1	1	0	0	1	1	1	1	1	1	19	0.612903
uce-6480	0	1	0	1	0	0	1	1	1	1	1	0	0	0	0	1	1	1	1	1	1	0	1	0	0	0	0	1	0	0	0	15	0.483871
uce-8565	0	1	1	0	1	0	1	0	1	1	1	1	1	1	0	1	1	1	1	1	1	1	0	0	1	0	1	1	0	0	1	21	0.677419
uce-5385	0	0	0	0	1	0	1	0	0	0	1	0	0	0	0	0	0	1	1	1	1	1	1	0	0	1	1	0	0	1	1	13	0.419355
uce-8635	1	1	1	0	1	1	1	1	0	0	1	1	1	1	1	1	1	1	1	1	1	1	0	0	1	0	1	1	1	0	1	24	0.774194
uce-7122	1	1	1	1	0	1	1	0	0	1	1	1	1	0	1	1	0	1	1	1	1	1	0	0	1	1	0	1	1	0	1	22	0.709677
uce-6383	1	0	0	1	0	0	1	0	0	0	0	0	1	1	0	0	0	0	0	0	0	0	1	0	0	0	0	0	0	0	0	6	0.193548
%Complete	0.805755	0.633094	0.719424	0.748201	0.71223	0.71223	0.870504	0.719424	0.618705	0.604317	0.676259	0.748201	0.726619	0.618705	0.719424	0.633094	0.561151	0.906475	0.892086	0.906475	0.913669	0.748201	0.625899	0.179856	0.467626	0.597122	0.741007	0.640288	0.57554	0.589928	0.71223
