# Supplementary material for: Phylogenomics and Diversification of the Schistosomatidae Based on Targeted Sequence Capture of Ultra-Conserved Elements
Source: Pathogens. 2022 Jul 5;11(7):769. doi: 10.3390/pathogens11070769 (PMC9321907; doi:10.3390/pathogens11070769)
Supplement: Supplementary file 1 [file pathogens-11-00769-s001.zip › Ebbs2022_UCE_AdditionalFile3.xlsx]

## Sheet: Additional File 2
																				Additional File 3: Summary of 554 loci used in supermatrix analysis, by taxa.
uce	W333	C1	W233	W342	W393	W414_W513	W545	W546	W607	W637A	W664	W678	W688	W697A	W805	W836	W847	W877	W926	W930	W931_1	allobilharzia_visceralis	echinostoma_caproni	shem	sjap	sman	smar	trichobilharzia_regenti	trichobilharzia_szidati	MSBP18715	MSBP29053	MSBP7969	MSBP7970	PM1bovis	W335	W351	W399	W402	W411	W465_2	W555	W613	W616A	W620A	W702	W957	SAL95_60	Total per loci	% Complete (= X/47)
uce-10031	0	0	0	0	1	1	1	1	0	1	1	1	1	1	1	0	1	0	0	1	1	1	0	1	1	1	1	1	0	0	1	0	0	1	1	1	0	1	0	1	1	1	0	1	1	1	1	31	0.659574
uce-10126	0	1	1	0	1	1	1	0	1	1	1	1	1	1	1	1	0	0	1	1	1	1	0	1	1	1	1	1	1	1	1	0	0	0	1	1	0	1	1	0	1	1	1	1	1	1	1	36	0.765957
uce-10127	0	1	1	0	1	0	0	1	1	1	1	1	0	1	1	1	1	0	0	1	1	1	0	1	1	1	1	1	1	1	1	0	0	1	1	0	0	1	0	1	1	1	1	1	0	1	0	32	0.680851
uce-10162	0	0	1	0	1	0	0	1	1	1	1	1	1	1	0	1	1	0	1	1	1	1	0	1	1	1	1	1	1	0	1	0	0	1	1	0	1	0	0	1	1	0	0	1	1	1	1	31	0.659574
uce-10168	0	1	1	0	1	1	1	1	1	0	1	1	1	1	1	1	1	0	0	1	1	0	0	1	1	1	1	1	0	1	0	1	0	1	1	0	1	0	1	1	1	1	1	1	0	1	0	33	0.702128
uce-10296	0	1	1	1	0	1	1	1	1	1	1	1	0	0	1	1	1	1	1	1	1	1	0	1	1	1	1	1	1	1	0	0	0	1	0	0	0	1	1	0	1	1	1	1	0	1	0	33	0.702128
uce-10399	0	0	1	0	0	1	1	1	1	1	1	0	0	1	1	1	1	1	0	1	0	1	0	1	1	1	1	1	1	0	1	0	0	1	0	0	1	0	0	1	1	1	1	1	1	1	1	31	0.659574
uce-10400	0	1	1	0	1	1	1	1	1	1	1	1	1	1	1	1	1	0	1	0	0	1	1	1	1	1	1	1	0	0	1	0	0	1	1	0	1	1	0	0	1	0	1	0	0	1	0	31	0.659574
uce-10488	0	1	0	0	1	1	0	1	1	0	1	1	1	0	1	1	1	0	0	1	1	1	0	1	1	1	1	1	0	1	1	1	0	1	0	1	0	1	0	1	1	1	1	1	1	1	0	32	0.680851
uce-10584	0	1	1	0	1	1	1	1	1	1	1	1	1	0	1	1	1	0	1	1	0	1	0	1	1	1	1	1	1	0	0	0	0	1	1	0	1	1	0	1	1	1	0	1	1	1	1	34	0.723404
uce-10679	0	1	0	1	1	1	1	1	1	1	1	0	0	1	1	1	1	0	1	1	1	1	0	1	1	1	1	1	1	1	1	1	0	1	1	1	0	1	1	1	1	1	0	0	1	1	1	37	0.787234
uce-10760	0	0	1	0	1	1	1	0	1	1	1	0	1	1	1	1	1	0	0	1	1	1	0	1	1	1	1	1	0	0	1	1	0	1	1	0	1	1	0	1	1	1	1	0	0	1	0	31	0.659574
uce-10812	0	0	1	0	1	0	1	1	1	1	1	0	1	1	0	1	1	1	0	1	1	1	0	1	1	1	1	1	1	1	1	0	0	1	0	1	1	1	1	1	1	1	1	1	1	0	0	34	0.723404
uce-10834	0	1	1	0	1	0	0	1	1	1	1	1	1	1	1	0	1	0	0	1	1	0	1	1	1	1	1	1	0	1	1	0	0	1	1	0	0	1	1	1	1	1	1	1	1	1	1	34	0.723404
uce-1084	0	1	1	0	1	0	1	1	1	1	1	1	1	1	1	1	1	0	1	0	1	1	0	1	1	1	1	1	1	1	1	0	0	0	1	0	0	1	1	0	1	1	1	0	1	1	0	33	0.702128
uce-10864	0	1	1	0	1	1	1	1	1	1	1	1	1	1	1	1	1	0	1	1	1	1	0	1	1	1	1	1	0	0	1	0	0	1	1	1	1	0	0	1	1	1	0	0	0	0	1	33	0.702128
uce-10902	0	0	1	0	1	0	1	1	1	1	1	1	1	1	0	1	1	1	1	1	1	1	1	1	1	1	1	1	1	1	1	0	0	1	1	0	1	0	0	0	1	0	1	0	0	1	0	32	0.680851
uce-11072	0	1	1	0	0	1	0	1	1	0	1	1	1	1	1	1	1	1	1	1	1	0	1	1	1	1	1	1	0	1	1	1	0	1	1	0	1	1	1	0	1	1	0	0	1	1	0	34	0.723404
uce-1108	0	0	1	0	0	1	1	0	1	1	1	1	1	0	1	1	0	0	1	0	1	1	0	1	1	1	1	1	0	1	1	0	0	1	1	0	1	1	1	1	0	1	1	0	1	1	0	30	0.638298
uce-11098	0	0	1	0	1	1	1	1	1	1	1	1	1	1	1	1	1	0	1	0	1	1	0	1	1	1	1	1	0	1	0	0	0	1	1	0	0	0	0	1	1	1	1	1	1	1	0	32	0.680851
uce-11164	0	0	1	0	1	1	1	1	1	1	1	0	1	0	1	1	0	1	0	1	1	1	0	1	1	1	1	1	0	1	1	0	0	1	0	0	0	1	1	1	1	1	1	0	0	1	0	30	0.638298
uce-11174	0	0	1	0	1	0	1	1	1	1	1	1	1	1	1	1	1	1	1	1	1	0	0	1	1	1	1	1	0	0	1	1	0	1	1	1	1	1	0	0	1	1	1	0	1	0	0	33	0.702128
uce-11360	0	0	1	0	1	1	1	1	1	1	1	0	1	1	1	1	0	0	1	1	1	0	0	1	1	1	1	1	1	0	1	0	0	1	1	0	0	1	0	1	1	1	1	1	0	1	0	31	0.659574
uce-11414	0	0	1	0	0	0	1	0	1	1	1	1	1	1	1	1	1	0	1	1	1	0	1	1	1	1	1	1	1	1	1	0	0	1	1	0	1	0	0	0	1	1	0	0	0	1	1	30	0.638298
uce-11593	0	1	0	1	1	0	1	1	1	1	1	1	1	1	1	1	1	1	1	1	1	1	0	1	1	1	1	1	0	0	0	0	0	1	0	1	0	1	0	1	0	1	1	0	1	1	0	32	0.680851
uce-11609	0	0	1	0	1	1	1	1	1	1	1	1	1	1	1	1	1	0	1	1	1	1	0	1	1	1	1	1	0	1	1	1	0	1	1	0	0	1	1	1	1	1	1	1	0	1	0	36	0.765957
uce-11624	1	0	1	0	1	1	1	0	1	1	1	1	1	1	1	0	1	1	1	1	0	1	0	1	1	1	1	1	1	0	1	1	0	1	1	0	0	0	0	1	1	0	0	0	1	0	1	31	0.659574
uce-11625	0	1	1	0	1	0	1	1	1	1	1	1	1	0	1	1	0	0	1	1	1	1	0	1	1	1	1	1	1	1	1	1	0	1	1	1	1	0	1	1	1	0	0	0	0	1	0	33	0.702128
uce-11686	0	0	1	0	1	1	0	1	1	0	1	1	1	1	1	1	0	0	1	1	1	1	1	1	1	1	1	1	1	1	0	1	0	1	1	0	1	0	1	1	0	1	0	1	0	1	0	32	0.680851
uce-11882	0	0	1	0	0	1	1	1	1	1	1	1	1	1	1	1	1	1	0	1	1	1	0	1	1	1	1	1	1	0	1	0	0	1	1	1	0	0	0	1	1	1	1	1	1	0	0	33	0.702128
uce-11883	0	0	1	0	1	1	0	0	0	1	1	1	1	0	1	1	1	0	1	1	1	1	1	1	1	1	1	1	1	1	1	0	0	1	0	1	1	1	1	1	0	1	1	1	0	1	0	33	0.702128
uce-11884	0	0	1	0	1	1	1	0	1	1	1	0	0	1	1	1	1	0	0	1	1	1	1	1	1	1	1	1	1	1	0	0	0	1	0	1	0	1	1	0	1	1	0	1	1	1	0	31	0.659574
uce-11886	0	1	1	1	1	1	1	1	1	0	1	1	1	1	1	1	0	1	1	1	1	1	0	1	1	1	1	1	1	0	1	0	0	1	0	0	1	1	1	1	0	0	0	0	1	0	0	32	0.680851
uce-11888	0	1	1	0	1	1	1	1	1	1	1	1	1	0	1	1	0	0	1	0	1	1	0	1	1	1	1	1	0	0	0	0	0	1	1	1	0	1	0	1	1	0	1	1	1	1	0	31	0.659574
uce-12015	0	0	1	0	1	1	1	1	1	1	1	1	1	1	1	1	1	0	1	1	1	0	0	1	1	1	1	1	1	0	1	0	0	1	1	0	1	1	1	1	1	0	1	1	1	1	0	35	0.744681
uce-12065	0	0	1	0	1	1	1	1	1	0	0	0	1	1	1	1	1	0	1	0	1	0	1	1	1	1	1	1	1	1	0	0	0	1	1	1	1	1	0	1	1	1	1	1	1	1	0	33	0.702128
uce-1210	0	0	1	0	1	1	1	1	1	1	1	1	1	1	1	0	1	0	1	1	1	1	0	1	1	1	1	1	0	1	0	0	0	1	1	0	0	0	1	1	1	1	1	1	0	1	0	32	0.680851
uce-12174	0	0	1	0	0	1	0	1	1	0	1	0	1	1	1	1	0	0	1	1	1	1	0	1	1	1	1	1	1	1	1	0	0	1	1	0	1	0	1	1	1	1	1	0	1	1	0	31	0.659574
uce-12206	0	0	1	1	0	1	1	1	1	1	1	1	0	1	1	1	1	0	0	0	0	1	0	1	1	1	1	1	1	0	1	0	0	1	1	1	1	0	0	0	1	1	1	0	1	1	0	30	0.638298
uce-12297	0	1	1	0	1	0	0	1	1	1	1	1	1	0	1	1	1	0	0	1	1	1	1	1	1	1	1	1	0	1	1	0	0	1	0	0	1	1	0	1	1	1	0	1	1	1	0	32	0.680851
uce-1233	0	1	0	0	1	1	1	1	1	0	1	0	1	1	1	1	1	1	1	1	1	1	1	1	1	1	1	1	1	1	0	1	0	1	1	0	1	1	1	0	1	1	1	0	0	1	0	35	0.744681
uce-1234	0	0	1	1	1	0	1	0	1	0	1	1	1	0	1	1	1	0	0	1	1	1	1	1	1	1	1	1	0	0	1	0	0	1	0	0	1	1	1	1	1	1	1	0	1	0	1	31	0.659574
uce-12370	0	0	0	0	1	1	1	1	1	1	1	1	1	1	1	1	1	0	1	0	1	1	0	1	1	1	1	1	1	0	1	0	0	1	0	1	0	1	0	0	1	1	1	1	1	1	0	32	0.680851
uce-12385	0	0	0	0	1	1	1	1	1	1	1	1	0	0	1	1	1	0	1	0	1	1	0	1	1	1	1	1	1	1	1	0	0	1	1	1	1	1	0	1	1	1	1	0	0	1	0	32	0.680851
uce-12420	0	0	1	1	1	1	0	1	1	1	1	1	0	1	0	0	1	1	0	1	0	1	1	1	1	1	1	1	0	1	1	0	0	1	0	0	1	0	0	1	1	1	1	1	1	1	1	32	0.680851
uce-1246	0	1	1	0	1	1	1	0	1	1	1	0	1	1	1	1	1	0	0	1	1	0	0	1	1	1	1	1	1	0	1	1	0	1	1	0	1	0	0	1	1	0	1	1	1	1	0	32	0.680851
uce-12484	0	0	1	0	1	1	1	1	1	1	1	1	1	0	1	1	1	1	1	1	1	1	0	1	1	1	1	1	1	0	0	1	0	1	1	0	0	0	0	1	0	1	1	1	0	1	1	33	0.702128
uce-12528	0	1	1	0	0	1	1	1	1	1	1	1	0	1	1	0	1	0	1	1	1	0	0	1	1	1	1	1	1	0	1	0	0	1	1	0	0	0	0	1	1	1	1	1	1	1	0	31	0.659574
uce-12533	0	0	1	0	1	1	1	1	1	0	1	1	1	1	1	1	1	0	1	1	1	0	0	1	1	1	1	1	0	0	0	1	0	1	1	0	0	1	0	0	1	1	1	1	1	1	0	31	0.659574
uce-12558	0	1	0	0	1	0	1	1	1	1	1	1	1	1	1	1	1	0	1	1	1	0	0	1	1	1	1	1	0	0	1	0	0	1	0	0	1	0	1	1	1	1	0	0	1	1	1	31	0.659574
uce-12565	0	0	1	0	1	1	1	1	1	0	1	1	1	1	1	1	1	0	0	1	1	1	1	1	1	1	1	1	0	0	1	1	0	1	0	1	1	0	1	1	1	1	0	1	1	1	0	34	0.723404
uce-12646	0	0	0	0	1	0	0	1	1	1	1	1	1	1	0	1	1	0	1	1	1	1	0	1	1	1	1	1	1	1	1	0	0	1	1	1	1	1	1	1	1	1	1	1	0	1	0	34	0.723404
uce-12685	0	1	1	0	1	1	1	0	1	1	0	1	0	1	1	1	1	0	1	1	1	1	0	1	1	1	1	1	1	0	1	0	0	1	1	0	1	0	0	1	1	1	1	1	1	0	1	33	0.702128
uce-12885	0	0	0	0	0	1	1	1	1	1	1	1	1	1	1	1	0	0	0	0	1	1	0	1	1	1	1	1	0	1	1	1	0	1	0	1	1	1	0	1	1	0	1	0	1	1	1	31	0.659574
uce-12907	0	0	1	0	1	1	1	1	0	1	1	1	1	1	1	1	0	0	1	0	1	1	0	1	1	1	1	1	1	0	1	1	0	1	1	0	0	1	0	0	1	1	1	1	1	1	1	33	0.702128
uce-1291	0	0	1	1	1	1	0	1	1	0	1	1	0	1	1	1	1	0	1	1	1	1	0	1	1	1	1	1	0	1	0	0	0	1	0	0	1	0	1	1	1	1	0	0	1	1	0	30	0.638298
uce-12935	0	0	1	0	1	0	1	1	1	1	1	1	1	1	1	0	1	0	1	0	1	1	0	1	1	1	1	1	0	1	1	0	0	1	1	0	0	0	1	1	1	1	1	1	1	1	1	33	0.702128
uce-12982	0	0	0	0	0	1	1	1	1	1	1	1	1	1	1	1	1	0	1	1	1	1	0	1	1	1	1	1	1	0	1	0	0	1	0	0	1	1	0	0	1	0	1	0	1	1	0	30	0.638298
uce-12993	0	0	1	0	1	1	1	1	1	0	0	1	1	1	1	1	1	0	1	1	0	1	1	1	1	1	1	1	0	0	1	1	0	1	1	0	1	1	1	0	1	0	1	1	0	0	0	31	0.659574
uce-13004	0	0	1	0	1	1	1	1	1	1	1	1	1	1	0	1	1	0	1	1	1	1	0	1	1	1	1	1	1	0	1	0	0	1	0	0	1	1	0	1	1	1	1	1	0	1	1	34	0.723404
uce-13059	0	0	1	1	1	0	1	1	1	1	1	1	0	1	1	1	1	1	0	1	1	1	0	1	1	1	1	1	0	0	1	0	0	1	1	0	0	0	0	1	1	1	1	1	0	1	0	31	0.659574
uce-13103	0	0	1	1	1	0	1	1	1	1	1	1	1	1	1	1	1	0	1	1	1	1	0	1	1	1	1	1	1	0	1	0	0	1	1	1	1	1	0	1	1	1	1	0	0	1	0	35	0.744681
uce-13149	0	1	1	0	1	1	1	1	1	1	0	1	1	1	1	1	1	1	1	0	1	1	1	1	1	1	1	1	1	1	1	0	0	1	0	1	1	0	1	1	1	1	0	1	0	1	0	36	0.765957
uce-13184	0	0	1	0	0	1	1	1	1	1	0	0	1	1	1	1	1	0	1	1	0	1	1	1	1	1	1	1	1	1	1	0	0	1	1	0	0	0	0	1	1	1	1	1	0	1	0	31	0.659574
uce-13219	0	1	1	0	1	1	1	1	1	1	1	1	0	1	1	1	1	1	1	0	1	1	0	1	1	1	1	1	1	0	1	0	0	0	1	0	1	0	0	1	1	1	1	1	1	1	1	35	0.744681
uce-13248	0	1	1	1	1	1	0	1	1	0	1	1	1	1	1	1	1	0	1	1	1	1	0	1	1	1	1	1	0	0	1	0	0	1	0	1	0	1	0	1	1	0	1	1	1	1	0	33	0.702128
uce-13252	0	0	1	1	1	1	1	1	1	1	1	0	1	1	1	1	0	0	1	1	1	1	0	1	1	1	1	1	1	0	0	0	0	1	0	0	0	1	0	1	1	0	1	1	0	1	0	30	0.638298
uce-13255	0	0	1	0	0	1	1	1	1	1	1	1	1	0	1	1	1	0	1	1	0	1	0	1	1	1	1	1	0	0	1	1	0	1	0	1	1	0	0	0	1	1	0	1	0	1	1	30	0.638298
uce-13282	0	1	1	0	1	1	0	1	1	0	1	1	0	1	1	1	1	0	1	1	1	1	1	1	1	1	1	1	1	0	1	1	0	1	1	1	1	1	0	0	1	1	1	0	0	1	0	34	0.723404
uce-13293	1	1	1	1	0	1	0	1	1	0	1	1	1	0	1	1	1	0	1	1	1	1	0	1	1	1	1	1	1	0	1	1	0	1	1	1	1	1	1	1	1	1	1	1	1	1	0	38	0.808511
uce-13307	0	0	1	1	1	1	1	1	1	1	1	0	1	0	1	0	1	1	0	1	1	1	1	1	1	1	1	1	1	1	1	0	0	1	0	0	1	1	1	1	1	0	1	0	1	1	0	34	0.723404
uce-13398	0	0	1	0	1	1	1	1	1	1	1	1	1	1	1	0	1	1	0	1	1	0	0	1	1	1	1	1	0	0	1	1	0	1	1	0	1	1	0	1	1	1	1	0	1	1	0	33	0.702128
uce-13412	0	0	1	0	1	1	1	1	1	1	1	0	1	1	1	1	0	0	1	1	1	1	0	1	1	1	1	1	0	0	1	1	0	1	1	1	1	0	0	1	1	1	1	0	0	1	1	33	0.702128
uce-13430	0	0	1	0	1	1	1	1	1	0	0	1	0	0	1	1	1	0	1	1	1	1	0	1	1	1	1	1	1	0	0	0	0	1	1	0	1	1	0	1	1	1	0	1	1	1	0	30	0.638298
uce-13457	0	0	1	0	1	1	1	1	1	1	1	1	1	1	1	1	1	1	1	1	1	1	0	1	1	1	1	1	1	0	0	0	0	1	0	1	0	1	0	1	1	0	1	1	1	1	1	35	0.744681
uce-13486	0	0	1	0	0	1	1	1	1	1	1	1	1	1	1	1	1	0	1	1	1	1	1	1	1	1	1	1	0	0	1	0	0	1	0	0	0	0	0	1	1	0	1	1	0	1	1	31	0.659574
uce-13493	0	0	1	0	1	1	1	1	1	1	1	1	1	1	1	1	0	0	0	0	1	1	0	1	1	1	1	1	1	0	1	0	0	1	0	1	1	1	0	1	1	1	1	0	0	1	0	31	0.659574
uce-13561	0	1	1	0	1	1	1	1	1	1	1	1	1	1	1	1	1	0	0	1	1	0	0	1	1	1	1	1	1	0	1	1	0	1	1	0	0	1	0	0	1	1	1	1	0	1	1	34	0.723404
uce-13568	0	0	1	0	1	1	1	1	1	1	1	1	0	1	1	1	1	0	1	1	0	1	0	1	1	1	1	1	1	0	0	0	0	1	1	0	0	1	0	1	1	1	1	1	0	1	0	31	0.659574
uce-13574	0	0	1	1	0	1	1	1	1	0	1	1	1	0	1	1	1	1	1	1	1	0	1	1	1	1	1	1	1	0	1	0	0	1	1	1	1	0	0	1	1	1	1	0	1	1	1	35	0.744681
uce-13595	0	0	1	0	1	1	1	1	1	0	0	1	1	0	1	1	1	1	1	1	1	1	1	1	1	1	1	1	1	1	1	0	0	1	0	0	1	0	1	0	1	0	0	1	0	1	0	31	0.659574
uce-13602	0	0	1	0	1	1	1	1	1	1	1	0	1	1	1	1	1	0	1	1	1	1	0	1	1	1	1	1	1	1	1	0	0	1	0	0	1	1	1	1	1	0	1	1	0	1	0	34	0.723404
uce-13630	0	0	0	0	1	1	1	1	1	1	1	1	0	1	1	0	0	0	1	0	1	1	0	1	1	1	1	1	1	1	1	0	0	1	1	1	1	1	0	1	1	1	0	1	1	0	1	32	0.680851
uce-13663	0	1	1	0	1	1	1	1	1	1	1	1	1	1	1	1	1	0	1	1	0	0	0	1	1	1	1	1	0	0	1	1	0	1	1	0	0	0	0	0	1	1	0	1	0	1	1	31	0.659574
uce-13670	0	0	1	0	1	1	1	1	1	0	1	0	0	1	1	1	1	0	1	1	0	1	1	1	1	1	1	1	0	1	1	1	0	1	0	0	0	1	0	1	1	1	1	1	1	1	1	33	0.702128
uce-1389	0	1	1	0	1	1	1	1	1	0	1	1	1	1	1	1	1	0	1	1	1	0	0	1	1	1	1	1	1	0	1	0	0	1	1	0	1	1	0	1	1	0	1	1	1	1	0	34	0.723404
uce-13931	0	1	1	0	1	1	1	0	1	1	1	0	0	1	1	1	1	1	1	1	1	1	0	1	1	1	1	1	1	0	0	0	0	0	1	0	1	1	1	1	1	0	1	1	0	0	0	31	0.659574
uce-13967	0	0	0	0	1	1	1	1	1	1	1	1	1	0	1	1	1	1	1	1	0	1	0	1	1	1	1	1	1	0	0	0	0	1	1	0	1	1	0	1	1	1	0	0	0	1	1	31	0.659574
uce-13970	0	0	1	0	0	1	1	1	1	0	1	0	1	1	1	1	1	1	1	1	0	1	0	1	1	1	1	1	0	1	1	0	0	1	1	0	1	1	0	1	1	1	1	1	1	1	0	33	0.702128
uce-14065	0	0	1	0	1	0	1	1	1	1	1	0	0	1	1	1	1	0	1	1	1	0	1	1	1	1	1	1	0	1	1	0	0	1	1	0	0	1	1	1	1	1	1	0	1	1	1	33	0.702128
uce-1410	0	0	1	0	0	1	1	1	0	1	1	0	1	1	1	1	1	0	1	1	1	1	0	1	1	1	1	1	1	1	1	0	0	1	0	0	0	1	1	1	1	1	0	0	1	1	0	31	0.659574
uce-14132	0	0	1	0	0	0	1	0	1	1	1	0	1	1	1	1	1	1	1	1	0	1	0	1	1	1	1	1	0	1	1	0	0	1	1	1	1	0	0	0	1	1	1	0	1	1	1	31	0.659574
uce-14194	0	0	1	0	0	1	0	0	1	1	1	1	1	0	1	1	1	0	0	0	1	1	0	1	1	1	1	1	1	1	0	0	0	1	1	0	1	0	1	1	1	1	1	1	1	1	1	31	0.659574
uce-14202	0	0	1	0	1	1	1	1	1	1	1	0	0	1	1	1	1	0	1	1	1	1	0	1	1	1	1	1	0	1	1	0	0	1	1	0	0	0	1	1	1	1	1	0	0	1	0	31	0.659574
uce-14221	0	0	1	0	0	1	1	1	1	0	1	1	1	1	1	0	1	0	1	1	0	0	1	1	1	1	1	1	0	1	1	1	0	0	0	1	1	0	1	1	1	1	0	1	1	1	1	32	0.680851
uce-14253	0	0	1	0	1	1	1	1	1	1	0	1	1	1	1	1	1	1	0	1	1	1	0	1	1	1	1	1	1	0	1	0	0	1	1	0	0	1	0	1	1	1	1	1	0	1	0	33	0.702128
uce-14254	0	1	1	0	1	1	0	1	0	1	1	0	1	1	1	0	1	0	1	1	1	1	0	1	1	1	1	1	1	0	1	0	0	1	1	1	1	0	0	1	1	0	1	1	0	1	1	32	0.680851
uce-14261	0	0	1	0	1	1	1	1	1	0	1	1	0	1	1	0	1	0	0	0	1	0	1	1	1	1	1	1	0	1	0	1	0	1	1	0	0	0	1	1	1	1	1	1	1	1	0	30	0.638298
uce-14263	0	0	0	0	1	1	1	1	1	0	1	1	1	1	0	0	1	0	1	1	1	1	1	1	1	1	1	1	1	1	1	0	0	1	0	1	0	0	0	1	1	1	1	0	0	1	1	31	0.659574
uce-14276	0	0	1	0	1	1	1	1	0	1	1	0	1	1	1	1	1	0	0	0	1	1	0	1	1	1	1	1	1	0	0	0	0	1	1	1	1	1	0	0	1	1	1	1	0	1	0	30	0.638298
uce-14374	0	0	1	1	1	1	0	1	1	1	1	1	1	1	1	1	1	1	1	0	1	1	0	1	1	1	1	1	1	1	1	0	0	1	1	0	1	0	0	1	1	1	0	1	1	1	0	35	0.744681
uce-14382	0	0	1	0	1	1	1	0	1	1	1	0	1	1	1	1	1	0	1	1	0	1	0	1	1	1	1	1	1	0	1	0	0	1	1	1	1	1	0	1	0	0	1	1	1	1	0	32	0.680851
uce-1441	0	0	1	0	1	1	1	1	1	0	1	1	1	1	1	1	1	0	1	0	1	1	0	1	1	1	1	1	1	1	1	1	0	1	1	0	1	1	0	1	1	1	1	0	0	1	0	34	0.723404
uce-14432	0	0	1	0	1	1	1	0	1	0	1	1	1	0	1	1	0	0	1	1	1	1	1	1	0	1	1	1	1	1	0	1	0	1	1	1	1	0	0	0	1	1	1	0	1	1	1	32	0.680851
uce-14477	0	0	1	0	1	1	0	0	1	1	1	0	0	1	1	1	0	0	1	1	1	1	0	1	1	1	1	1	1	1	1	0	0	1	1	0	1	1	1	1	1	1	1	0	1	0	1	32	0.680851
uce-14514	0	0	1	0	1	1	1	0	1	0	1	1	1	1	1	1	1	0	1	1	0	0	1	1	1	1	1	1	0	1	1	1	0	1	0	1	1	0	1	1	1	1	1	0	1	0	0	32	0.680851
uce-14563	0	0	0	0	1	1	0	1	1	1	1	0	1	1	1	1	1	0	1	1	1	1	1	1	1	1	1	1	1	1	1	1	0	0	1	1	1	0	1	1	0	1	1	0	1	0	0	33	0.702128
uce-14564	0	1	1	0	1	1	1	1	1	0	1	1	0	1	1	1	1	1	1	1	1	1	0	1	1	1	1	1	0	1	1	1	0	0	1	1	0	0	1	1	0	1	1	1	1	0	1	35	0.744681
uce-14573	0	1	1	1	0	1	1	0	1	1	1	1	1	1	1	1	1	0	0	1	0	1	0	1	1	1	1	1	1	0	1	0	0	1	0	1	1	1	1	0	1	0	1	0	0	1	0	31	0.659574
uce-14721	0	1	0	0	1	1	1	1	1	1	0	1	1	1	0	1	0	1	0	0	0	0	0	1	1	1	1	1	0	1	1	1	0	1	1	1	1	1	0	1	1	0	1	1	0	1	1	31	0.659574
uce-14731	0	1	1	0	0	1	0	1	0	0	1	1	1	1	1	1	1	1	1	1	1	1	1	1	1	1	1	1	1	0	1	0	0	1	1	1	1	1	0	1	1	1	1	0	1	0	0	34	0.723404
uce-14820	0	0	1	0	1	1	1	1	1	1	1	1	1	1	1	1	1	0	1	1	1	0	0	1	1	1	1	1	1	1	1	0	0	1	0	0	1	0	0	1	1	1	1	0	0	1	0	32	0.680851
uce-15005	0	0	1	0	1	0	1	1	1	1	1	1	1	1	1	1	1	0	1	1	0	1	0	1	1	1	1	1	1	1	1	0	0	1	0	0	0	1	0	0	1	1	1	1	0	1	0	31	0.659574
uce-15060	0	1	1	0	1	1	0	1	1	1	1	1	1	1	1	1	1	0	1	1	0	1	0	1	1	1	1	1	1	1	0	0	0	0	1	1	1	0	1	0	1	1	1	0	1	1	0	33	0.702128
uce-15097	0	0	1	0	0	1	1	1	1	1	1	1	0	1	1	1	1	1	1	1	1	1	0	1	1	1	1	1	0	0	1	0	0	1	1	0	1	1	0	1	1	1	0	1	1	1	1	34	0.723404
uce-152	0	0	1	0	1	1	1	1	1	1	1	1	1	1	1	1	1	1	1	0	1	0	0	1	1	1	1	1	0	0	1	0	0	1	1	1	1	0	0	1	1	1	1	0	1	1	0	33	0.702128
uce-15243	0	1	1	0	1	1	1	1	1	1	1	1	1	1	1	1	1	0	1	1	0	0	0	1	1	1	1	1	0	0	1	0	0	1	1	1	0	1	0	1	1	0	0	0	1	1	1	32	0.680851
uce-15247	0	0	1	0	1	1	0	1	1	1	1	1	1	1	1	1	1	0	0	1	1	1	0	1	1	1	1	1	1	0	1	0	0	1	0	0	1	1	0	1	0	1	1	1	1	1	0	32	0.680851
uce-15301	0	0	1	0	1	1	1	1	1	1	1	1	1	0	1	0	1	1	0	1	0	1	0	1	1	1	1	1	0	0	1	0	0	1	1	1	1	0	0	1	0	1	1	0	1	1	1	31	0.659574
uce-15319	0	0	1	0	1	1	1	0	0	1	1	0	1	0	1	1	0	1	1	1	1	1	0	1	1	1	1	1	0	1	0	1	0	1	1	0	0	1	1	1	1	1	1	0	1	1	0	31	0.659574
uce-15362	0	0	1	0	1	1	1	0	1	1	1	0	1	1	1	1	1	0	1	1	1	1	1	1	1	1	1	1	1	0	1	0	0	1	1	0	1	1	1	1	0	1	1	1	0	1	0	34	0.723404
uce-15560	0	1	1	0	1	1	1	0	1	0	1	1	1	1	1	1	1	0	1	1	1	1	0	1	1	1	1	1	0	0	1	0	0	1	1	0	0	0	0	1	1	1	1	0	1	1	0	31	0.659574
uce-1559	0	0	1	0	1	1	1	1	1	1	1	0	1	1	1	1	1	0	1	1	1	0	0	1	1	1	1	1	1	0	1	1	0	1	1	0	0	1	0	1	1	1	1	1	0	1	0	33	0.702128
uce-15767	0	0	1	0	1	0	0	1	1	0	1	0	1	1	0	1	1	1	1	1	1	1	1	1	1	1	1	1	0	1	1	0	0	1	1	1	1	0	1	0	1	1	1	0	1	0	0	31	0.659574
uce-15797	0	0	1	0	1	1	1	1	1	1	1	1	1	1	1	1	1	0	1	1	0	0	0	1	1	1	1	1	1	0	1	0	0	1	0	0	1	0	0	1	1	1	0	1	0	1	1	31	0.659574
uce-1592	0	0	1	1	1	1	1	1	1	1	1	1	1	1	1	1	1	0	1	0	1	1	0	1	1	1	1	1	1	0	1	0	0	1	0	1	1	1	0	1	0	1	1	1	0	1	0	34	0.723404
uce-15999	0	0	1	0	1	1	1	1	1	1	1	1	1	1	1	1	1	0	1	1	1	1	0	1	1	1	1	1	0	1	1	1	0	1	1	1	1	0	1	1	1	0	0	0	1	1	0	35	0.744681
uce-16025	0	0	1	0	0	1	1	1	1	1	1	1	1	1	1	1	0	0	0	0	0	1	0	1	1	1	1	1	1	1	1	0	0	1	1	0	1	1	0	1	0	1	1	0	1	1	1	31	0.659574
uce-16096	0	0	1	0	0	0	1	1	1	1	0	0	1	1	1	1	1	0	1	1	0	1	0	1	1	1	1	1	1	0	1	1	0	1	0	0	1	1	0	1	1	1	1	1	1	1	0	31	0.659574
uce-16102	0	0	1	1	0	1	1	1	1	1	1	1	1	0	1	1	1	0	1	1	0	1	0	1	1	1	1	1	1	0	0	0	0	1	1	1	1	0	0	0	1	1	1	1	0	1	1	32	0.680851
uce-16106	0	1	1	0	1	0	1	1	1	1	1	0	1	1	0	0	1	0	0	0	1	1	0	1	1	1	1	1	1	1	1	0	0	1	1	0	0	1	1	0	1	1	1	0	1	1	0	30	0.638298
uce-16114	0	0	1	0	1	1	1	1	1	1	1	1	1	0	1	1	1	0	1	1	1	0	0	1	1	1	1	1	0	1	0	1	0	1	0	1	1	0	0	1	1	1	1	1	1	1	0	33	0.702128
uce-16212	0	0	1	1	0	1	1	1	1	1	1	1	0	1	1	1	1	0	0	1	1	1	0	1	1	1	1	1	1	0	1	0	0	1	1	1	0	0	0	1	1	1	1	1	1	1	0	33	0.702128
uce-16266	1	0	1	0	1	1	0	1	0	1	1	1	1	1	1	1	1	0	1	1	1	0	0	1	1	1	1	1	1	0	1	0	0	1	1	0	1	0	0	1	1	1	0	1	1	1	0	32	0.680851
uce-16318	0	0	1	0	1	0	1	1	1	1	1	1	1	1	1	0	1	0	0	1	1	1	0	1	1	1	1	1	0	0	1	1	0	1	0	1	1	1	0	1	1	1	0	1	0	1	0	31	0.659574
uce-16324	0	0	0	0	0	1	1	1	1	1	1	1	1	0	1	1	1	0	1	1	1	1	0	1	1	1	1	1	0	0	1	0	0	1	1	1	1	0	0	0	1	0	1	1	1	1	1	31	0.659574
uce-16336	0	1	1	0	0	1	1	1	1	1	1	1	1	0	1	1	1	0	0	1	1	1	0	1	1	1	1	1	1	0	1	1	0	1	1	0	1	1	0	1	1	1	0	0	1	1	0	33	0.702128
uce-16357	0	1	0	0	0	1	1	1	1	1	1	0	1	1	1	1	1	0	0	1	1	0	1	1	1	1	1	1	1	1	1	0	0	1	1	0	0	1	1	0	1	0	0	1	0	1	0	30	0.638298
uce-16358	0	0	1	1	1	1	1	1	1	1	1	1	0	1	1	1	1	0	0	0	0	1	0	1	1	1	1	1	1	0	1	1	0	1	1	0	1	0	0	0	1	1	1	1	1	1	0	32	0.680851
uce-16381	0	0	1	0	1	1	1	1	0	1	0	1	1	0	1	1	1	0	0	1	0	1	1	1	1	1	1	1	0	0	1	0	0	1	0	1	0	0	1	1	1	1	1	1	1	1	0	30	0.638298
uce-16400	0	0	1	1	1	1	1	1	1	0	1	1	1	1	0	1	1	0	1	1	1	1	0	1	1	1	1	1	1	0	1	0	0	1	1	0	1	1	0	1	1	0	1	1	0	1	1	34	0.723404
uce-16558	0	1	1	1	1	1	1	1	1	1	1	1	1	1	1	1	1	0	1	1	0	1	0	1	1	1	1	1	1	0	0	0	0	1	1	1	0	1	0	0	0	0	1	0	1	1	0	32	0.680851
uce-16565	0	0	1	0	1	1	1	1	1	1	1	1	1	1	1	1	1	0	0	1	1	1	0	1	1	1	1	1	1	1	1	0	0	1	0	1	0	0	0	1	1	1	0	0	0	1	1	32	0.680851
uce-16578	0	0	1	0	0	0	1	1	1	1	1	1	1	1	1	1	1	0	1	0	1	0	0	1	1	1	1	1	1	1	1	0	0	1	1	0	1	0	0	1	1	1	1	1	1	1	1	33	0.702128
uce-1661	0	0	1	0	1	1	1	1	1	1	1	1	1	1	1	1	1	0	1	1	1	1	0	1	1	1	1	1	0	1	0	0	0	1	1	0	0	0	0	1	0	1	1	1	1	0	0	31	0.659574
uce-16700	0	1	0	0	1	1	0	1	1	1	0	1	1	1	0	1	1	0	1	1	1	1	1	1	1	1	1	1	1	1	1	0	0	0	1	1	1	1	0	1	1	0	1	0	0	1	0	32	0.680851
uce-16811	0	1	1	0	1	1	0	1	1	0	1	1	1	1	1	1	1	0	1	1	1	0	0	1	1	1	1	1	1	1	1	1	0	1	1	1	0	1	1	1	1	1	1	0	0	1	1	36	0.765957
uce-16844	0	0	0	1	1	1	0	0	0	0	1	1	1	1	1	1	1	1	1	1	1	0	0	1	1	1	1	1	0	0	1	0	0	1	1	1	0	1	1	1	1	0	1	0	1	0	1	30	0.638298
uce-16935	0	0	0	0	1	1	1	1	1	1	1	1	0	1	1	1	1	0	1	1	1	1	0	1	1	1	1	1	1	1	1	0	0	1	0	1	0	0	1	1	1	1	1	0	1	0	0	32	0.680851
uce-16936	0	0	1	0	1	1	1	1	1	1	0	1	1	0	1	1	1	0	1	1	1	1	0	1	1	1	1	1	1	1	1	1	0	0	1	0	1	1	1	1	1	1	1	0	1	1	0	35	0.744681
uce-16960	0	0	1	0	1	1	1	1	1	1	1	1	1	1	1	1	1	0	1	1	1	1	0	1	1	1	1	1	1	1	1	0	0	1	1	0	0	0	0	0	1	0	1	1	0	1	0	32	0.680851
uce-16967	0	0	1	0	1	1	1	1	1	0	1	1	1	1	1	1	1	0	0	1	0	1	0	1	1	1	1	1	1	1	1	0	0	0	1	0	0	1	0	1	1	1	1	1	1	1	0	32	0.680851
uce-16970	0	1	1	0	1	1	1	1	1	1	1	0	1	1	1	1	1	0	1	1	0	1	0	1	1	1	1	1	1	0	1	0	0	1	1	0	0	0	0	0	1	0	1	1	0	1	0	30	0.638298
uce-1713	0	0	1	0	1	1	1	1	1	1	0	1	1	1	1	1	1	0	1	1	1	1	0	1	1	1	1	1	1	0	0	0	0	1	1	1	1	1	0	1	1	0	0	1	0	1	0	32	0.680851
uce-17241	0	1	1	0	0	1	1	1	0	1	1	1	0	1	1	1	1	1	1	1	1	0	1	1	1	1	1	1	0	1	0	0	0	1	0	0	0	1	1	1	1	1	0	1	0	1	0	31	0.659574
uce-17263	0	0	1	0	1	1	1	1	1	1	1	1	1	1	1	1	0	0	1	1	1	1	0	1	1	1	1	1	0	1	1	0	0	1	1	1	1	1	0	1	1	0	1	0	0	1	0	33	0.702128
uce-17372	0	1	0	0	0	0	1	1	1	1	1	0	1	1	1	1	1	0	0	0	1	1	0	1	1	1	1	1	1	1	1	1	0	1	0	1	1	1	0	0	1	1	1	1	1	1	1	33	0.702128
uce-17488	0	0	1	0	0	1	1	0	1	1	0	0	1	1	1	1	1	0	1	1	1	0	0	1	1	1	1	1	1	0	1	0	0	1	1	1	1	1	0	1	1	1	1	1	1	1	0	32	0.680851
uce-17590	0	1	0	0	1	1	0	1	1	0	1	0	0	1	1	1	1	1	0	0	1	1	0	1	1	1	1	1	0	1	1	0	0	1	0	1	0	1	1	1	1	0	1	1	1	1	0	30	0.638298
uce-17592	0	0	0	1	1	1	1	1	1	1	1	0	0	1	1	1	1	0	1	1	0	1	0	1	1	1	1	1	0	0	1	0	0	1	1	0	0	1	1	1	0	0	1	0	1	1	1	30	0.638298
uce-17637	0	0	1	0	1	0	1	1	1	1	0	0	1	1	1	1	1	0	1	1	1	0	0	1	1	1	1	1	1	1	1	0	0	1	0	0	1	1	1	1	1	1	1	0	1	1	1	33	0.702128
uce-17674	0	1	1	0	1	0	0	1	1	0	1	0	1	1	1	0	1	0	1	1	1	1	1	1	1	1	1	1	1	0	1	0	0	1	1	1	1	1	1	1	1	1	1	0	0	1	1	34	0.723404
uce-17735	0	1	1	0	1	1	0	1	1	1	1	1	1	1	1	1	1	0	0	1	1	0	1	1	1	1	1	1	0	0	1	1	0	1	1	1	0	1	1	1	1	1	1	0	1	0	1	35	0.744681
uce-1776	0	0	0	0	1	1	1	1	1	1	1	1	1	0	1	1	1	0	1	0	1	1	0	1	1	1	1	1	1	0	1	0	0	1	1	1	1	1	0	1	1	0	1	0	0	1	0	31	0.659574
uce-17771	0	1	1	0	1	1	1	1	1	1	1	1	1	1	1	1	1	1	1	1	1	0	0	1	1	1	1	1	1	0	1	0	0	1	1	0	1	0	0	0	1	0	1	1	0	1	0	33	0.702128
uce-17828	0	0	1	0	1	0	1	1	1	1	0	1	1	1	1	1	1	0	1	1	1	1	0	1	1	1	1	1	1	0	1	1	0	1	1	0	1	1	0	0	1	1	1	1	0	1	0	33	0.702128
uce-1786	0	0	1	0	1	1	1	1	1	1	1	0	1	1	0	1	1	0	0	1	0	1	1	1	1	1	1	1	1	0	1	1	0	1	1	0	0	1	0	1	1	0	1	1	0	1	0	31	0.659574
uce-17864	0	0	1	0	1	1	1	1	1	0	1	0	1	1	1	1	1	1	1	1	1	1	1	1	1	1	1	1	1	1	1	0	0	1	1	1	0	1	1	1	1	0	1	1	0	1	0	36	0.765957
uce-17874	0	1	0	0	1	1	1	1	1	0	1	1	1	1	1	1	1	0	1	1	0	0	1	1	1	1	1	1	1	1	1	0	0	1	0	0	0	1	0	1	0	1	1	0	0	1	1	31	0.659574
uce-179	0	0	1	0	1	1	1	1	1	1	1	1	1	1	1	1	1	0	1	1	1	1	1	1	1	1	1	1	0	1	1	0	0	1	1	0	0	1	0	1	1	1	1	0	0	1	0	34	0.723404
uce-18045	0	0	1	1	0	1	1	1	1	1	1	0	0	1	1	1	1	0	1	1	1	1	0	1	1	1	1	1	1	1	1	0	0	1	1	1	1	1	0	1	1	1	0	0	0	1	0	33	0.702128
uce-18147	1	0	1	0	1	1	0	1	1	1	1	1	1	1	1	1	1	0	1	1	1	1	1	1	1	1	1	1	1	1	1	0	0	1	1	0	0	1	1	0	1	1	1	1	1	1	0	37	0.787234
uce-18153	0	0	0	0	1	0	1	1	1	0	0	1	1	0	1	1	1	0	1	1	1	1	0	1	1	1	1	1	1	0	1	0	0	1	0	1	1	0	1	1	1	1	0	1	0	1	1	30	0.638298
uce-18156	0	1	1	0	0	0	1	1	1	1	1	1	1	1	1	1	1	0	0	1	1	1	0	1	1	1	1	1	1	0	1	0	0	1	0	1	0	0	0	1	1	1	1	1	1	1	0	32	0.680851
uce-18211	0	1	1	0	1	1	1	1	1	1	0	1	0	1	1	1	1	0	1	1	1	1	0	1	1	1	1	1	1	0	1	1	0	1	1	1	0	1	0	0	1	1	1	1	1	1	0	35	0.744681
uce-18213	0	0	1	0	1	1	1	0	1	1	1	1	0	1	1	1	1	0	1	1	1	1	1	1	1	1	1	1	0	0	1	0	0	1	0	1	0	1	0	1	1	1	1	1	0	1	0	32	0.680851
uce-18220	0	0	1	1	1	1	1	1	1	1	1	1	0	1	1	1	1	0	1	1	1	1	0	1	1	1	1	1	0	0	1	0	0	1	0	0	1	0	0	1	1	0	1	1	0	1	0	31	0.659574
uce-18221	0	0	1	0	1	1	1	1	1	1	1	1	0	1	1	1	1	0	1	1	0	1	0	1	1	1	1	1	1	0	1	0	0	1	1	1	1	0	0	1	1	1	0	1	1	1	0	33	0.702128
uce-1828	0	0	1	0	1	1	1	1	1	1	1	1	1	1	1	1	1	0	0	1	1	1	0	1	1	1	1	1	0	0	1	0	0	1	1	0	1	1	0	1	1	1	1	0	1	0	1	33	0.702128
uce-18323	0	1	1	0	0	1	1	1	1	1	1	1	1	0	0	1	1	0	1	1	1	1	0	1	1	1	1	1	0	0	0	0	0	1	1	1	0	1	0	0	1	1	1	1	1	1	1	32	0.680851
uce-18326	0	1	1	0	1	1	1	1	1	1	1	1	1	0	1	1	0	0	1	1	1	1	0	1	1	1	1	1	1	0	0	0	0	1	0	1	1	0	0	0	1	1	1	1	0	1	1	32	0.680851
uce-18429	0	1	1	0	1	1	0	1	1	1	1	1	1	1	1	1	1	0	0	1	1	0	1	1	1	1	1	1	1	1	0	1	0	1	0	0	1	1	1	0	1	1	1	1	1	1	0	35	0.744681
uce-18495	0	0	1	0	0	1	1	1	1	1	1	1	1	1	1	1	1	0	1	1	1	1	0	1	1	1	1	1	0	0	0	1	0	1	1	0	1	1	0	0	1	0	1	0	0	1	1	31	0.659574
uce-18505	0	0	1	1	1	0	1	1	1	1	1	1	1	1	1	1	1	0	0	1	1	0	0	1	1	1	1	1	1	1	1	1	0	1	1	0	1	0	0	0	1	1	1	1	0	1	0	33	0.702128
uce-18530	0	1	1	1	1	1	1	1	1	1	1	1	1	1	1	1	1	0	1	1	1	0	0	1	1	1	1	1	1	1	0	0	0	1	0	0	1	0	1	0	1	1	1	0	1	1	0	34	0.723404
uce-18582	0	0	1	0	1	1	1	0	1	1	0	1	1	1	1	1	1	0	1	1	0	0	0	1	1	1	1	1	1	0	1	1	0	1	1	0	1	1	0	1	1	1	1	0	1	1	0	32	0.680851
uce-18584	0	0	0	1	1	1	1	1	1	1	1	1	1	1	1	1	1	0	0	1	1	1	0	1	1	1	1	1	1	1	1	1	0	1	0	1	1	1	1	1	1	1	1	1	1	1	0	38	0.808511
uce-18598	0	1	1	1	1	0	1	1	1	1	1	1	1	0	1	1	1	0	1	1	1	1	0	1	1	1	1	1	1	0	0	1	0	1	1	1	1	0	0	0	1	1	1	0	0	1	0	33	0.702128
uce-186	0	0	0	0	0	1	1	1	1	1	1	1	1	1	1	1	1	0	1	1	0	1	1	1	1	1	1	1	0	1	1	0	0	1	1	0	0	0	0	1	1	1	1	1	1	1	1	33	0.702128
uce-18665	0	0	1	0	0	1	1	1	1	0	1	1	1	1	1	1	1	0	1	1	1	0	0	1	1	1	1	1	1	0	1	0	0	1	1	0	1	0	0	0	1	1	1	0	1	1	0	30	0.638298
uce-18805	0	0	1	0	1	0	1	1	1	1	0	1	1	1	1	1	1	0	0	0	1	1	0	1	1	1	1	1	0	0	1	1	0	1	1	1	1	1	0	1	1	1	0	0	0	1	1	31	0.659574
uce-18865	0	1	1	0	1	1	1	1	1	1	1	0	1	1	1	1	0	0	1	1	1	1	0	1	1	1	1	1	0	0	1	0	0	1	1	1	0	1	0	1	1	1	1	1	0	1	1	34	0.723404
uce-18936	0	1	1	0	1	1	1	1	1	1	1	0	1	1	1	0	1	0	1	1	1	1	1	1	1	1	1	1	0	1	1	1	0	1	1	0	1	1	0	1	1	1	1	1	1	1	0	37	0.787234
uce-18937	0	1	1	0	1	1	1	1	1	1	1	1	1	1	0	1	1	0	1	1	1	0	0	1	1	1	1	1	1	0	1	0	0	1	1	0	1	0	0	0	1	1	1	0	0	1	0	31	0.659574
uce-19043	0	0	1	0	1	0	1	1	1	1	1	0	1	0	0	1	1	1	1	1	1	1	0	1	1	1	1	1	0	1	0	1	0	1	0	1	1	0	1	1	1	1	0	1	1	1	0	32	0.680851
uce-19090	0	1	0	0	1	0	1	1	1	1	1	0	1	1	0	1	1	0	1	1	1	1	1	1	1	1	1	1	1	1	1	0	0	1	0	1	0	1	0	1	1	1	1	1	0	1	0	33	0.702128
uce-19219	0	0	1	0	1	1	1	1	0	0	1	0	1	1	1	1	1	0	1	1	1	1	1	1	1	1	1	1	1	0	1	0	0	1	1	0	1	0	0	1	0	1	0	1	1	1	0	31	0.659574
uce-19221	0	1	1	1	1	1	1	1	0	0	1	1	1	1	1	1	1	1	0	1	1	1	0	1	1	1	1	1	1	0	1	0	0	1	1	1	1	0	0	1	0	1	0	1	0	1	1	34	0.723404
uce-19264	0	0	1	1	1	0	1	1	1	1	1	1	1	1	1	1	1	0	1	0	1	0	0	1	1	1	1	1	0	0	1	1	0	1	1	0	1	1	1	1	1	0	1	0	1	1	0	33	0.702128
uce-19286	0	1	0	1	1	0	1	1	1	1	1	1	1	0	1	1	1	0	0	1	1	0	0	1	1	1	1	1	1	0	1	0	0	1	1	0	1	1	0	1	1	0	1	1	0	1	0	31	0.659574
uce-19313	0	0	1	0	1	1	1	1	1	1	1	1	1	1	1	1	1	0	1	1	1	1	1	1	1	1	1	1	0	1	1	1	0	1	1	1	1	0	1	1	1	1	1	0	1	1	0	38	0.808511
uce-19330	0	1	1	0	0	1	1	1	0	0	1	1	1	1	1	1	1	1	0	1	0	1	1	1	1	1	1	1	1	1	1	1	0	1	0	0	0	1	1	1	1	0	0	0	1	1	0	32	0.680851
uce-19381	0	0	1	0	1	1	1	1	1	1	1	1	1	1	1	1	1	0	1	1	1	1	0	1	1	1	1	1	1	0	1	1	0	0	0	0	0	1	1	1	1	1	0	1	0	1	0	33	0.702128
uce-19410	0	0	1	0	0	1	1	1	1	1	1	1	1	0	1	1	1	1	1	1	1	1	0	1	1	1	1	1	1	0	0	0	0	0	1	0	0	1	0	1	1	1	1	1	0	1	0	31	0.659574
uce-19423	0	0	1	0	0	1	1	1	1	1	1	1	1	1	1	1	1	0	1	1	1	0	0	1	1	1	1	1	1	1	1	0	0	1	0	0	1	1	1	1	1	1	1	1	1	1	0	35	0.744681
uce-19435	0	0	1	0	1	1	1	1	1	1	1	1	1	1	1	1	1	0	0	1	1	1	0	1	1	1	1	1	0	1	0	0	0	1	1	1	1	1	1	1	1	1	1	0	1	1	0	35	0.744681
uce-19608	0	1	1	0	1	1	1	1	1	1	1	1	1	1	1	1	1	0	0	1	1	1	0	1	1	1	1	1	0	1	1	0	0	0	0	0	1	1	1	1	1	1	0	0	1	1	1	34	0.723404
uce-19625	0	0	0	1	1	1	1	1	1	1	1	0	1	1	1	1	1	0	1	1	0	1	0	1	1	1	1	1	1	0	1	0	0	1	0	0	1	0	0	1	1	1	1	1	1	1	1	33	0.702128
uce-19659	0	0	1	1	1	1	1	1	1	1	1	1	1	0	1	1	1	0	0	1	1	1	0	1	1	1	1	1	0	0	0	0	0	1	1	1	1	1	0	0	1	0	1	1	0	1	0	31	0.659574
uce-19737	0	1	1	0	1	1	1	1	1	1	1	1	1	1	1	1	1	0	0	1	0	1	1	1	1	1	1	1	1	1	1	1	0	1	0	0	0	1	1	0	1	1	1	1	0	0	0	34	0.723404
uce-19799	0	1	1	0	0	1	1	1	1	1	1	1	1	1	1	1	1	0	1	1	1	1	0	1	1	1	1	1	1	0	1	1	0	1	0	0	1	1	0	1	1	0	1	0	1	1	0	34	0.723404
uce-19815	0	1	1	0	0	1	1	1	1	1	1	1	1	1	1	1	1	1	0	1	1	0	1	1	1	1	1	1	0	0	1	0	0	1	1	0	0	1	0	1	1	1	1	0	0	1	0	32	0.680851
uce-19860	0	0	1	0	0	1	1	1	1	1	1	1	1	1	1	1	1	0	1	1	1	1	0	1	1	1	1	1	1	0	1	0	0	1	1	1	1	0	0	1	1	1	1	1	0	1	0	34	0.723404
uce-1988	0	1	1	0	0	1	1	1	0	1	1	1	1	1	1	1	1	0	1	1	0	1	0	1	1	1	1	1	1	0	1	0	0	1	1	0	1	0	0	1	1	1	0	1	0	1	0	31	0.659574
uce-19888	0	1	1	0	1	1	1	1	1	1	0	1	1	1	1	1	1	0	0	1	1	1	0	1	1	1	1	1	1	0	1	1	0	1	1	1	1	1	0	1	1	1	1	0	1	1	0	36	0.765957
uce-19893	0	1	1	0	0	1	1	1	1	1	1	1	1	1	1	1	1	1	1	1	1	1	0	1	1	1	1	1	0	0	1	0	0	1	1	1	1	1	0	1	1	1	1	0	1	0	1	36	0.765957
uce-1990	0	0	0	0	1	1	1	1	1	1	1	1	1	1	1	1	1	0	1	1	1	1	0	1	1	1	1	1	1	0	0	1	0	1	1	0	1	0	0	0	0	1	1	1	1	1	0	32	0.680851
uce-19986	0	0	0	0	1	1	1	1	1	0	1	1	1	1	1	1	1	0	1	1	1	1	0	1	1	1	1	1	1	0	1	1	0	0	1	1	1	1	0	1	1	1	1	0	0	1	0	33	0.702128
uce-20027	0	1	1	0	0	1	1	1	1	1	1	1	1	0	1	1	1	0	1	1	1	1	0	1	1	1	1	1	1	0	0	0	0	1	0	1	1	0	0	1	1	1	1	1	0	1	0	32	0.680851
uce-20039	0	0	1	0	1	1	1	1	1	0	1	1	1	1	1	1	1	0	1	1	1	1	0	1	1	1	1	1	1	0	1	0	0	1	1	1	0	0	0	1	1	1	1	1	0	0	1	33	0.702128
uce-20052	0	0	1	0	1	1	1	1	1	1	1	1	1	1	0	1	1	0	1	1	1	0	0	1	1	1	1	1	1	0	1	0	0	0	0	1	1	0	0	1	1	1	1	1	0	1	1	32	0.680851
uce-20063	0	1	1	0	1	1	1	1	1	1	0	1	1	1	1	1	1	0	1	1	1	0	0	1	1	1	1	1	0	0	0	1	0	1	1	1	0	0	0	1	1	0	0	0	1	1	1	31	0.659574
uce-20079	0	0	0	0	1	1	1	1	1	1	1	1	1	1	1	1	1	1	1	1	0	1	1	1	1	1	1	1	1	0	1	0	0	1	1	1	0	0	0	1	1	1	0	1	0	1	0	33	0.702128
uce-20094	0	0	1	0	1	1	1	1	1	1	1	1	0	1	1	1	1	0	1	0	1	1	0	1	1	1	1	1	0	1	1	0	0	1	1	0	1	1	1	0	1	1	0	0	1	1	0	32	0.680851
uce-20146	0	0	1	0	1	1	1	1	1	1	1	1	0	1	1	1	1	0	1	1	1	1	0	1	1	1	1	1	0	0	0	0	0	1	1	0	1	1	0	0	1	1	1	1	1	1	0	32	0.680851
uce-20155	0	0	1	0	1	1	1	1	1	1	1	1	0	1	1	1	1	1	1	1	1	1	0	1	1	1	1	1	0	0	0	0	0	1	1	0	0	1	0	1	1	0	1	1	1	1	1	33	0.702128
uce-20170	0	0	1	0	0	1	1	0	1	1	1	1	1	0	1	1	1	0	1	1	1	1	0	1	1	1	1	1	1	0	0	0	0	1	1	0	1	0	0	1	1	1	1	1	1	1	1	32	0.680851
uce-20195	0	1	1	0	0	1	1	1	1	1	1	0	0	1	1	1	1	0	1	1	1	0	0	1	0	1	1	1	1	1	1	0	0	1	1	1	0	0	1	1	0	1	0	1	1	1	1	32	0.680851
uce-2020	0	0	0	0	1	1	1	1	1	0	1	1	1	1	1	1	1	0	0	1	1	1	1	1	1	1	1	1	1	1	0	0	0	1	0	0	1	1	1	1	1	0	1	1	1	1	1	34	0.723404
uce-20225	0	0	1	0	1	1	1	1	1	1	1	1	0	1	1	1	0	0	1	1	1	1	0	1	1	1	1	1	1	0	1	0	0	1	0	0	1	1	0	1	1	1	1	1	1	1	0	33	0.702128
uce-20228	0	0	1	0	1	0	1	1	1	1	1	1	1	0	1	1	1	0	0	0	1	0	0	1	1	1	1	1	1	1	0	0	0	1	1	0	1	1	0	1	1	1	1	1	1	1	1	32	0.680851
uce-20247	0	0	1	0	0	1	1	1	1	1	1	1	1	1	1	1	1	0	0	1	1	0	0	1	1	1	1	1	1	1	1	0	0	1	1	1	1	0	1	0	1	0	0	1	0	1	1	32	0.680851
uce-20293	0	0	1	0	0	0	1	1	1	1	1	1	0	0	1	1	1	0	1	1	1	1	0	1	1	1	1	1	1	1	1	0	0	1	1	1	1	1	0	0	1	1	1	0	0	1	0	31	0.659574
uce-20303	0	0	1	0	1	1	1	1	1	1	1	0	1	1	1	1	1	1	1	1	1	1	0	1	1	1	1	1	0	0	1	0	0	1	1	0	0	0	0	1	1	1	0	1	1	1	1	33	0.702128
uce-20316	0	0	1	0	1	0	1	1	1	1	1	1	1	1	1	1	1	0	1	1	0	1	0	1	1	1	1	1	1	0	1	0	0	1	1	0	1	1	0	1	1	1	1	1	1	1	0	34	0.723404
uce-2035	0	1	1	0	1	1	0	1	1	0	1	1	1	1	0	1	1	0	0	0	1	1	0	1	1	1	1	1	0	0	1	0	0	1	1	1	1	1	0	1	1	1	1	1	0	1	0	31	0.659574
uce-20350	1	0	1	0	1	1	1	1	1	1	1	1	1	1	1	1	0	0	1	1	1	1	0	1	1	1	1	1	0	0	0	1	0	1	0	0	1	1	0	1	1	1	1	1	1	1	0	34	0.723404
uce-2038	0	0	0	0	1	1	1	1	1	1	1	0	1	1	1	1	1	0	1	1	0	1	0	1	1	1	1	1	0	1	0	0	0	1	0	0	1	1	1	1	1	1	1	1	1	1	0	32	0.680851
uce-20382	0	0	1	0	1	1	1	1	1	1	1	0	1	1	1	1	1	0	1	1	0	1	0	1	1	1	1	1	1	0	1	0	0	1	1	0	0	1	0	0	1	1	1	1	1	1	0	32	0.680851
uce-20386	0	0	1	1	0	1	1	1	1	1	1	0	1	0	1	0	1	1	1	1	1	1	0	1	1	1	1	1	1	0	1	1	0	1	1	0	0	1	0	1	1	0	1	0	0	1	0	31	0.659574
uce-20405	0	0	1	0	1	1	1	1	1	1	1	1	1	1	1	1	1	0	0	1	1	1	0	1	1	1	1	1	1	0	1	0	0	1	1	1	0	0	1	1	1	1	1	0	1	1	0	34	0.723404
uce-20437	0	0	1	1	1	1	1	1	1	1	1	1	1	1	1	1	1	1	1	0	0	1	1	1	1	1	1	1	0	1	0	0	0	1	1	0	0	0	0	1	1	1	0	1	1	0	1	33	0.702128
uce-20462	0	1	1	0	1	1	1	1	1	0	1	0	0	1	1	1	0	0	0	1	1	0	0	1	1	1	1	1	0	1	1	0	0	1	1	0	0	1	1	1	1	1	1	1	0	1	1	31	0.659574
uce-20464	0	0	1	0	1	0	1	1	1	1	1	1	1	1	1	0	1	0	0	1	0	1	0	1	1	1	1	1	0	0	1	0	0	1	0	1	1	1	0	1	1	1	1	1	1	1	0	31	0.659574
uce-20477	0	0	0	0	1	1	1	1	1	1	1	1	1	1	1	1	1	1	1	1	1	1	0	1	1	1	1	1	1	0	0	0	0	1	0	1	1	0	0	0	1	0	1	0	0	1	0	30	0.638298
uce-2049	0	0	1	0	1	1	1	0	1	1	1	1	1	1	1	1	1	0	1	1	0	0	0	1	1	1	1	1	1	0	1	0	0	1	1	1	1	0	0	1	0	1	0	0	0	1	0	29	0.617021
uce-20510	0	0	1	0	1	1	1	0	1	1	1	1	1	1	0	1	1	0	1	0	1	1	0	1	1	1	1	1	1	0	1	0	0	1	1	0	0	1	0	1	1	0	1	1	1	1	0	31	0.659574
uce-20576	0	0	0	0	1	1	1	0	1	1	1	1	1	1	1	1	1	0	1	1	1	0	0	1	1	1	1	1	1	0	1	0	0	1	1	0	1	1	1	1	1	1	1	1	1	1	0	34	0.723404
uce-20596	0	0	1	0	1	0	1	1	1	1	1	1	1	1	1	1	1	0	1	1	1	1	0	1	1	1	1	1	1	0	1	0	0	1	1	0	1	1	1	0	1	1	0	1	1	1	0	34	0.723404
uce-20646	0	0	0	0	1	1	1	1	1	0	1	1	1	1	1	1	1	0	1	0	1	1	1	1	1	1	1	1	0	0	1	0	0	1	1	1	1	1	1	1	0	1	1	0	1	1	0	33	0.702128
uce-20670	0	0	1	0	1	1	0	1	1	1	0	1	1	1	1	1	0	1	1	1	1	1	0	1	1	1	1	1	1	0	1	0	0	1	1	1	0	0	1	1	1	1	1	1	0	1	0	33	0.702128
uce-20700	0	0	1	0	1	1	1	1	0	1	1	1	1	0	1	1	1	1	1	1	1	1	0	1	1	1	1	1	1	1	1	1	0	1	0	1	1	0	1	0	1	0	1	0	1	0	1	34	0.723404
uce-20753	0	0	1	0	1	1	1	1	1	1	1	1	1	0	1	1	0	0	1	1	1	1	1	1	1	1	1	1	1	0	1	0	0	1	1	0	0	0	0	1	1	1	1	1	1	1	0	33	0.702128
uce-20887	0	0	0	0	1	1	1	1	0	1	0	1	1	1	1	1	0	0	1	1	1	1	1	1	1	1	1	1	0	0	1	0	0	1	1	1	0	1	0	0	1	1	1	0	1	1	0	30	0.638298
uce-20904	0	0	1	0	1	1	1	1	0	1	1	0	1	1	1	1	0	0	1	0	1	1	0	1	1	1	1	1	0	1	0	1	0	1	1	0	1	0	0	1	1	1	0	0	1	1	1	30	0.638298
uce-20955	0	0	1	0	1	1	1	1	1	1	1	0	1	1	1	1	1	0	0	1	1	0	0	1	1	1	1	1	1	0	1	1	0	1	1	0	1	0	0	1	1	1	1	1	0	1	0	32	0.680851
uce-21030	0	1	0	1	1	1	1	1	1	1	1	1	1	1	1	1	1	0	1	1	1	0	0	1	1	1	1	1	1	1	1	0	0	1	0	1	1	0	0	1	1	0	0	0	0	1	0	32	0.680851
uce-21180	0	0	1	1	0	0	1	0	1	0	1	0	1	0	1	1	1	1	1	1	1	1	0	1	1	1	1	1	1	0	1	0	0	1	1	1	1	1	0	1	1	0	1	0	1	0	0	30	0.638298
uce-21190	0	0	1	0	1	1	1	0	1	0	0	1	1	1	1	0	1	1	1	1	1	1	0	1	1	1	1	1	1	0	1	1	0	1	1	1	0	0	0	1	1	1	1	0	1	1	0	32	0.680851
uce-21210	0	0	1	0	1	1	1	1	1	0	1	1	1	1	0	1	1	0	1	1	1	1	0	1	1	1	1	1	0	0	1	0	0	1	1	1	0	1	0	1	1	0	1	1	0	1	0	31	0.659574
uce-21253	0	0	1	0	1	0	1	1	0	1	1	1	1	1	1	1	1	0	1	1	1	1	0	1	1	1	1	1	0	0	0	0	0	1	1	1	1	0	0	1	1	1	0	1	1	1	0	31	0.659574
uce-21309	0	1	1	0	1	1	1	1	1	1	1	0	0	1	1	1	1	0	1	1	1	1	0	1	1	1	1	1	0	0	1	0	0	1	1	0	0	1	0	1	1	1	1	1	1	1	0	33	0.702128
uce-21357	0	0	1	0	1	1	1	1	1	1	1	1	1	1	1	1	1	1	1	1	0	1	1	1	1	1	1	1	1	1	1	0	0	1	0	0	0	1	1	0	1	1	1	1	1	1	1	37	0.787234
uce-21505	0	0	1	0	1	0	1	1	1	1	1	1	1	1	1	1	1	0	1	1	1	1	0	1	1	1	1	1	0	0	1	1	0	1	0	0	1	0	0	1	1	1	0	0	1	1	0	31	0.659574
uce-21515	0	0	1	0	1	1	1	1	1	1	1	1	0	1	1	1	1	0	1	1	0	1	0	1	1	1	1	1	1	0	1	0	0	1	0	0	1	1	0	0	1	1	1	0	1	1	1	32	0.680851
uce-21533	0	1	1	0	1	1	1	1	1	0	1	1	1	1	1	1	1	0	1	1	0	1	1	1	1	1	1	1	1	0	0	1	0	1	1	0	0	1	0	1	1	1	1	1	0	1	1	35	0.744681
uce-21587	0	0	0	1	1	1	0	1	1	1	1	1	1	1	1	1	1	0	0	1	0	0	0	1	1	1	1	1	0	1	1	0	0	1	0	1	1	1	1	1	1	1	1	1	0	1	0	32	0.680851
uce-21588	0	0	1	0	1	0	1	1	1	1	1	1	1	1	1	1	1	1	1	1	1	1	0	1	1	1	1	1	1	1	1	0	0	1	1	0	0	0	0	1	1	1	0	1	1	1	0	34	0.723404
uce-21592	0	0	0	0	0	0	0	1	1	1	1	1	1	1	1	1	1	0	1	1	1	1	0	1	1	1	1	1	0	1	1	0	0	1	1	1	1	1	1	0	1	0	0	0	1	1	0	30	0.638298
uce-21670	0	0	0	0	1	1	0	1	1	0	1	1	1	1	1	1	1	1	1	1	1	0	1	1	1	1	1	1	1	1	1	1	0	1	0	1	0	1	0	1	0	1	0	0	1	0	1	32	0.680851
uce-2171	0	0	1	1	1	1	1	1	1	0	1	0	1	1	1	1	1	1	1	1	1	0	1	1	1	1	1	1	1	1	1	0	0	0	1	0	0	0	0	1	0	0	1	1	1	1	0	32	0.680851
uce-21729	1	0	0	0	0	1	1	1	1	1	1	1	0	1	1	1	1	0	0	1	1	1	0	1	1	1	1	1	1	0	1	0	0	1	0	1	0	1	0	1	1	1	1	1	1	1	1	33	0.702128
uce-21749	0	1	1	0	0	1	1	1	1	1	1	1	1	1	0	1	1	0	1	0	0	1	0	1	1	1	1	1	1	0	1	0	0	1	0	1	1	1	0	1	1	0	1	1	0	1	1	32	0.680851
uce-21751	0	0	0	0	1	1	1	1	1	1	1	1	1	0	1	1	1	0	1	0	0	0	0	1	1	1	1	1	1	1	1	0	0	1	1	0	1	0	1	1	1	1	1	1	0	1	0	31	0.659574
uce-218	0	0	1	1	1	1	1	0	1	1	1	1	1	0	1	0	0	1	1	1	1	1	0	1	1	1	1	1	1	1	1	1	0	1	0	1	1	0	1	1	1	1	1	1	1	1	0	36	0.765957
uce-21838	0	0	1	0	1	1	1	1	1	1	0	1	1	1	1	1	1	1	1	0	1	0	1	1	1	1	1	1	0	0	1	0	0	1	1	1	0	1	0	1	1	1	1	0	1	1	0	33	0.702128
uce-21927	0	0	0	0	1	1	1	1	1	1	1	1	0	1	1	1	1	0	1	1	1	1	0	1	1	1	1	1	1	1	1	1	0	1	1	0	0	1	1	1	1	0	1	0	1	1	0	34	0.723404
uce-22090	0	1	1	0	1	1	1	1	1	1	1	1	1	1	1	1	1	1	1	0	1	1	0	1	1	1	1	1	1	0	0	1	0	1	0	1	1	0	0	1	1	1	1	1	0	1	1	36	0.765957
uce-22157	0	0	1	0	1	1	1	1	1	1	1	0	1	0	1	1	1	0	1	1	1	1	0	1	1	1	1	1	1	0	1	0	0	1	1	0	1	0	1	1	1	1	0	1	1	1	1	34	0.723404
uce-22171	0	1	1	0	0	1	1	1	1	1	1	1	0	1	0	1	0	1	0	1	1	1	0	1	1	1	1	1	0	1	1	0	0	1	0	1	1	1	1	0	1	0	1	0	1	1	1	32	0.680851
uce-22188	0	0	1	0	1	1	1	1	1	1	1	1	1	0	0	1	1	0	1	1	1	1	0	1	1	1	1	1	0	0	1	1	0	1	0	0	1	1	1	0	1	1	1	1	1	1	0	33	0.702128
uce-22227	0	0	1	0	0	0	1	1	1	1	1	1	0	1	1	1	1	0	1	1	1	0	0	1	1	1	1	1	0	0	1	0	0	1	1	1	1	0	0	1	1	1	1	0	1	1	1	31	0.659574
uce-22239	0	1	0	0	1	1	0	1	1	1	1	1	0	1	1	1	1	0	1	1	1	1	0	1	1	1	1	1	1	0	1	1	0	1	1	0	1	1	0	1	1	1	1	1	0	1	0	34	0.723404
uce-22311	0	1	1	0	1	1	1	1	1	1	1	0	1	1	1	1	0	0	0	0	1	1	0	1	1	1	1	1	1	0	1	1	0	1	1	0	1	1	1	1	1	1	0	0	1	1	0	33	0.702128
uce-22327	0	0	1	0	1	0	1	1	1	1	1	1	1	1	1	1	1	0	0	0	0	1	0	1	1	1	1	1	1	0	1	1	0	1	1	0	1	0	0	0	1	0	1	1	1	1	1	31	0.659574
uce-22330	0	1	1	0	0	1	1	1	1	1	1	1	1	0	1	1	1	0	0	1	1	1	0	1	1	1	1	1	1	0	0	1	0	1	1	0	0	1	0	1	1	1	1	1	0	0	0	31	0.659574
uce-22368	0	0	0	0	1	0	1	0	1	1	1	1	1	1	1	1	1	1	1	1	1	0	0	1	1	1	1	1	0	1	1	1	0	1	1	1	0	0	0	1	0	1	1	0	1	1	0	31	0.659574
uce-2241	0	0	1	1	1	1	1	1	1	0	1	0	1	0	0	0	1	0	0	1	1	1	0	1	1	1	1	1	0	1	0	1	0	1	1	0	0	1	1	1	1	1	1	0	1	1	1	31	0.659574
uce-22520	0	1	1	0	1	1	1	1	1	1	1	1	1	1	1	1	0	1	0	1	1	1	0	1	1	1	1	1	1	1	1	0	0	1	1	1	0	0	0	1	1	0	1	1	1	1	0	35	0.744681
uce-22560	0	0	0	0	1	1	1	1	1	1	1	0	1	1	1	1	0	0	0	1	1	0	0	1	1	1	1	1	0	0	1	1	0	1	1	1	1	0	0	1	1	0	1	1	1	1	1	31	0.659574
uce-22595	0	1	0	1	1	1	0	0	1	0	1	1	1	1	1	1	1	0	1	1	1	1	1	1	1	1	1	1	0	0	1	0	0	1	0	1	0	1	1	0	1	1	0	1	0	1	1	32	0.680851
uce-22602	0	0	1	0	1	1	0	1	1	1	1	1	1	1	1	0	1	0	0	0	0	1	0	1	1	1	1	1	1	1	1	1	0	1	1	0	0	1	1	1	0	0	1	1	1	1	0	31	0.659574
uce-22820	0	1	1	0	1	1	1	0	1	1	1	1	1	1	1	1	1	0	1	1	1	0	1	1	1	1	1	1	1	1	1	0	0	1	1	0	1	0	0	1	1	1	1	0	0	1	0	34	0.723404
uce-22847	0	0	0	0	1	1	1	1	1	1	1	1	1	1	1	1	1	0	1	0	1	1	0	1	1	1	1	1	1	0	1	0	0	0	0	0	0	1	0	1	1	1	1	1	1	0	1	31	0.659574
uce-22925	0	1	1	0	0	1	1	0	1	1	1	1	1	1	1	1	1	1	1	1	1	1	0	1	1	1	1	1	0	0	1	1	0	1	1	1	0	1	0	0	1	1	1	1	1	1	0	35	0.744681
uce-22934	0	0	1	0	1	1	1	1	1	1	1	0	1	0	1	1	0	0	1	1	1	1	0	1	1	1	1	1	1	0	0	0	0	1	1	1	1	1	0	0	1	0	1	1	1	1	0	31	0.659574
uce-23012	0	0	0	0	1	1	1	1	1	1	1	0	0	0	1	1	1	1	1	1	1	1	0	1	1	1	1	1	0	0	1	0	0	1	1	0	0	1	0	1	0	0	1	1	1	1	0	29	0.617021
uce-23099	0	0	0	0	1	1	1	1	0	1	1	1	1	1	1	1	1	0	1	0	1	1	0	1	1	1	1	1	1	0	1	1	0	1	0	1	1	0	0	1	1	0	0	1	1	1	0	31	0.659574
uce-2311	0	1	1	0	1	0	0	1	1	0	1	1	1	1	1	1	1	0	1	1	1	1	1	1	1	1	1	1	1	0	1	1	0	1	0	0	1	1	0	1	1	0	0	0	0	1	0	31	0.659574
uce-23115	0	0	1	0	0	1	1	1	1	0	1	1	1	1	1	1	1	0	0	0	1	1	0	1	1	1	1	1	1	1	1	0	0	1	0	1	0	1	1	1	0	0	1	1	1	1	1	32	0.680851
uce-23255	0	1	1	0	1	1	1	1	1	1	1	1	1	1	1	1	1	0	0	1	1	1	0	1	1	1	1	1	0	1	1	0	0	1	0	0	1	0	1	0	1	0	1	0	1	1	0	32	0.680851
uce-2339	0	1	1	0	1	1	1	1	1	1	1	1	1	1	1	1	1	0	0	1	1	1	0	1	1	1	1	1	1	0	1	0	0	1	1	0	0	0	0	0	0	1	1	1	1	1	0	32	0.680851
uce-23418	0	0	1	0	1	0	1	1	1	1	1	0	0	1	1	1	1	0	1	1	1	0	1	1	1	1	1	1	1	1	1	1	0	1	0	0	1	0	1	0	1	1	1	0	1	0	0	31	0.659574
uce-23427	0	0	1	0	1	1	1	1	1	1	1	1	1	1	1	1	1	0	0	1	1	0	0	1	1	1	1	1	1	0	0	0	0	1	1	0	1	0	1	0	1	1	0	1	1	1	0	31	0.659574
uce-23461	0	1	1	0	0	1	0	1	1	1	1	0	1	1	1	1	1	0	1	1	1	1	0	1	1	1	1	1	1	1	1	0	0	0	1	0	1	1	1	0	0	0	1	0	1	1	1	32	0.680851
uce-23521	0	0	1	0	1	0	1	1	1	1	0	0	1	1	1	1	1	0	1	1	1	1	0	1	1	1	1	1	0	0	1	0	0	1	1	1	1	1	0	1	1	1	1	1	1	0	0	32	0.680851
uce-2359	0	0	1	0	1	1	1	1	1	1	1	1	1	1	1	1	1	0	0	1	1	1	0	1	1	1	1	1	1	0	1	0	0	1	1	0	1	1	0	0	1	1	1	1	1	1	1	35	0.744681
uce-23590	0	0	0	1	1	1	0	1	0	1	1	1	1	1	1	1	1	0	1	1	1	1	0	1	1	1	1	1	1	1	1	0	0	1	1	0	1	0	1	0	1	1	0	1	1	1	0	33	0.702128
uce-23619	0	0	1	0	1	1	1	1	1	1	1	1	0	1	1	1	1	0	1	1	1	1	0	1	1	1	1	1	1	0	0	0	0	1	0	0	0	0	0	1	1	1	1	1	0	1	1	31	0.659574
uce-23663	0	1	1	0	0	1	1	1	1	1	1	1	0	0	1	1	0	0	0	1	0	1	0	1	1	1	1	1	0	0	0	0	0	1	0	0	0	0	0	1	1	1	1	1	0	1	1	26	0.553191
uce-23714	0	0	1	0	1	1	1	1	0	1	1	1	1	1	1	1	1	0	1	1	0	1	0	1	1	1	1	1	1	0	1	0	0	1	1	0	1	0	0	1	1	1	1	0	0	1	0	31	0.659574
uce-23745	0	1	1	0	0	1	1	1	1	1	1	1	1	1	1	1	1	1	1	1	1	1	0	1	1	1	1	1	1	0	1	0	0	1	1	1	1	0	0	1	1	1	1	1	0	1	0	36	0.765957
uce-23783	0	0	1	1	0	1	1	1	1	1	1	1	1	1	1	1	1	1	1	1	1	0	0	1	1	1	1	1	0	0	1	0	0	1	0	0	1	0	0	1	1	1	0	1	0	1	0	31	0.659574
uce-23805	0	1	1	0	1	1	1	1	1	1	1	1	1	1	1	1	1	0	0	0	0	1	0	1	1	1	1	1	1	0	1	1	0	1	1	0	1	1	0	0	1	0	1	1	0	1	1	33	0.702128
uce-23865	0	0	0	1	1	0	0	1	1	1	1	0	1	1	1	1	1	0	1	1	1	1	0	1	1	1	1	1	1	1	1	1	0	1	0	1	0	1	0	1	1	1	1	0	1	1	0	33	0.702128
uce-23915	0	0	1	0	1	0	1	1	1	1	1	1	1	1	1	1	1	0	1	1	1	0	0	1	1	1	1	1	1	0	1	0	0	1	1	1	0	1	0	0	1	1	1	1	1	1	0	33	0.702128
uce-24009	0	0	1	0	1	1	1	1	0	1	1	1	0	0	1	1	0	0	1	1	1	1	0	1	1	1	1	1	1	0	0	0	0	1	1	1	0	1	0	1	1	1	1	1	1	1	1	32	0.680851
uce-24040	0	0	1	0	1	1	1	1	1	1	1	0	0	1	1	1	1	0	1	1	1	1	0	1	1	1	1	1	1	0	0	1	0	1	1	1	1	0	0	1	1	1	1	0	0	1	1	33	0.702128
uce-24045	0	0	1	0	1	1	1	1	0	1	1	1	1	1	1	1	1	0	1	0	1	1	0	1	1	1	1	1	1	0	1	1	0	1	1	1	1	0	0	1	0	1	0	1	0	1	0	32	0.680851
uce-24060	0	0	0	1	1	1	1	1	1	1	1	1	1	1	1	1	0	0	0	1	0	1	0	1	1	1	1	1	0	0	0	1	0	1	1	1	1	1	0	1	1	1	1	0	1	1	0	32	0.680851
uce-24062	0	0	1	0	1	0	1	1	1	1	1	1	1	1	1	1	1	0	0	1	1	1	0	1	1	1	1	1	1	0	1	0	0	1	1	0	0	0	1	0	1	1	0	1	1	1	1	32	0.680851
uce-24065	0	0	0	1	0	1	1	1	1	1	1	0	1	1	1	1	1	0	0	0	1	1	0	1	1	1	1	1	1	1	1	0	0	1	1	0	1	1	0	1	1	1	1	1	1	1	0	33	0.702128
uce-24090	0	0	1	0	1	1	1	1	1	1	1	1	1	1	1	1	1	0	1	1	0	1	0	1	1	1	1	1	1	0	1	0	0	1	1	0	0	1	0	0	0	1	1	0	1	1	1	32	0.680851
uce-24099	0	1	1	0	1	1	1	1	1	0	1	1	1	1	0	1	1	1	1	1	1	0	0	1	1	1	1	1	1	1	0	0	0	1	1	0	1	1	0	1	1	1	1	1	1	1	1	36	0.765957
uce-24112	0	0	1	0	1	1	1	1	1	1	1	1	1	1	1	1	1	1	0	0	0	1	0	1	1	1	1	1	1	0	1	1	0	1	1	0	0	0	0	1	1	0	1	1	1	1	0	32	0.680851
uce-24125	0	0	1	0	0	1	1	1	1	1	1	1	0	1	1	1	1	0	1	0	1	0	0	1	1	1	1	1	1	0	0	0	0	1	1	0	1	0	1	1	1	1	1	1	1	1	0	31	0.659574
uce-24136	0	0	1	0	0	1	1	1	1	1	1	1	1	0	1	1	1	0	1	0	0	1	1	1	1	1	1	1	1	1	0	0	0	1	0	0	1	1	1	1	1	1	1	0	0	1	0	31	0.659574
uce-24141	0	1	1	0	0	1	1	1	1	1	1	1	1	1	1	1	1	0	0	1	1	1	0	1	1	1	1	1	1	0	1	1	0	1	0	1	0	1	0	1	1	1	1	1	1	1	0	35	0.744681
uce-24231	0	0	1	0	1	1	1	1	1	1	1	1	1	1	1	1	1	0	1	1	1	1	0	1	1	1	1	1	0	0	1	0	0	1	0	0	0	0	0	1	1	1	1	1	1	1	0	32	0.680851
uce-24236	0	0	1	0	1	1	1	1	1	1	1	1	1	1	1	1	1	0	1	1	1	0	0	1	1	1	1	1	0	1	1	1	1	1	1	0	0	0	0	1	1	1	0	0	0	1	0	32	0.680851
uce-2425	1	0	1	0	0	1	1	1	1	1	1	1	1	1	1	1	1	0	1	0	1	1	0	1	1	1	1	1	1	0	1	1	0	1	0	1	1	0	1	1	1	0	1	0	1	0	0	33	0.702128
uce-2426	0	0	1	0	0	1	0	1	1	1	1	1	1	1	1	1	1	0	1	1	1	1	1	1	1	1	1	1	1	1	1	0	0	1	1	0	1	0	0	1	1	1	1	0	1	0	0	33	0.702128
uce-24317	0	1	1	0	1	1	1	1	1	1	1	1	1	1	1	1	1	0	1	1	1	1	0	1	1	1	1	1	0	0	1	0	0	1	1	1	0	1	0	0	1	1	1	1	0	1	1	35	0.744681
uce-24401	0	0	1	0	1	1	1	1	1	1	1	1	1	1	1	1	1	0	1	0	1	1	0	1	1	1	1	1	0	0	1	0	0	1	0	1	0	0	0	1	1	1	1	1	1	1	0	32	0.680851
uce-24575	0	0	1	0	1	1	1	1	1	1	1	1	0	1	1	1	1	0	0	1	1	1	0	1	1	1	1	1	0	1	1	1	0	1	0	1	1	1	0	1	1	1	0	0	1	1	0	33	0.702128
uce-247	0	0	1	1	1	1	1	1	1	1	0	1	1	0	1	1	0	0	1	1	1	0	0	1	1	1	1	1	0	1	1	0	0	1	0	1	1	0	1	1	1	1	1	0	1	1	0	32	0.680851
uce-24751	0	0	1	1	1	1	1	1	1	1	1	1	1	1	1	1	1	0	1	1	0	1	0	1	1	1	1	1	1	0	1	1	0	1	0	0	1	1	0	1	1	0	1	1	0	0	0	33	0.702128
uce-24767	0	0	0	1	0	1	0	1	1	0	1	1	1	0	1	1	1	1	1	1	1	1	1	1	1	1	1	1	1	1	1	0	0	1	0	1	0	0	0	0	1	1	1	0	1	1	1	32	0.680851
uce-24818	1	0	1	0	1	1	1	1	1	0	1	1	0	1	1	1	1	0	1	1	1	0	0	1	1	1	1	1	1	0	1	1	0	1	1	1	0	1	0	0	1	1	0	1	0	1	0	32	0.680851
uce-24882	0	0	1	0	1	1	1	1	1	1	1	1	1	1	1	1	1	0	1	0	1	1	0	1	1	1	1	1	1	0	1	0	0	0	1	0	1	1	0	1	0	1	1	1	0	0	0	31	0.659574
uce-24929	0	0	1	0	1	1	1	1	1	1	1	0	1	0	1	0	1	0	1	1	1	1	0	1	1	1	1	1	1	0	1	0	0	1	0	0	1	1	0	0	1	1	1	1	0	1	0	30	0.638298
uce-24946	0	0	1	0	0	1	1	1	1	0	1	1	1	0	1	1	1	0	1	1	1	1	0	1	1	1	1	1	1	0	0	0	0	1	0	0	1	0	0	1	1	1	1	1	1	1	1	31	0.659574
uce-24989	1	1	0	0	1	1	1	1	0	1	1	1	1	1	1	1	1	0	0	1	1	0	0	1	1	1	1	1	0	0	1	0	0	1	0	1	1	1	0	1	1	1	1	1	0	1	0	32	0.680851
uce-25004	0	0	1	0	1	1	1	0	1	1	1	0	1	1	1	1	0	1	0	1	1	0	1	1	1	1	1	1	1	1	1	0	0	1	1	0	1	1	0	1	0	0	1	1	0	1	0	31	0.659574
uce-2501	0	0	1	0	0	1	1	1	1	0	1	1	1	1	1	1	1	0	0	1	1	0	0	1	1	1	1	1	1	1	1	0	0	1	0	1	0	1	1	0	1	1	0	0	1	1	1	31	0.659574
uce-2504	0	0	1	1	0	1	1	1	1	0	1	1	1	1	1	1	0	1	1	1	1	0	1	1	1	1	1	1	1	0	1	0	0	1	1	0	0	1	0	0	1	1	1	0	0	1	0	31	0.659574
uce-25047	0	0	1	0	1	1	1	1	1	1	1	1	1	1	1	0	0	1	1	1	0	1	1	1	1	1	1	1	0	1	1	0	0	1	0	0	1	0	1	1	0	0	1	0	0	1	1	31	0.659574
uce-2509	0	0	1	0	1	1	1	1	1	1	1	1	1	1	1	1	0	0	1	1	1	0	0	1	1	1	1	1	1	1	0	0	0	0	0	0	1	1	1	0	0	1	1	1	1	1	0	31	0.659574
uce-25175	0	0	1	0	1	1	0	1	1	1	1	1	1	1	1	1	1	0	1	1	1	1	0	1	1	1	1	1	1	0	1	0	0	1	1	0	0	1	0	1	1	0	1	1	1	1	0	33	0.702128
uce-2525	0	0	1	1	1	0	1	1	1	0	1	1	1	0	1	1	1	0	1	1	0	1	0	1	1	1	1	1	1	0	1	1	0	1	0	1	1	1	0	0	1	1	1	1	1	1	0	33	0.702128
uce-25259	0	0	1	0	0	0	1	1	0	1	1	0	1	1	1	1	1	1	1	1	1	1	0	1	1	1	1	1	1	0	1	1	0	1	1	0	1	1	0	0	1	0	1	1	0	1	0	31	0.659574
uce-25283	0	0	1	0	0	0	0	1	1	1	1	1	1	1	1	1	1	0	1	1	1	1	0	1	1	1	1	1	1	1	1	0	0	1	0	1	1	0	1	1	0	1	0	1	0	1	0	31	0.659574
uce-25315	0	0	1	1	1	1	1	1	1	1	1	0	1	0	1	1	1	0	1	1	0	1	0	1	1	1	1	1	0	1	1	0	0	1	1	0	0	1	1	0	1	0	1	0	1	1	0	31	0.659574
uce-25318	0	1	1	0	1	1	1	1	1	1	1	1	1	1	1	1	1	0	1	1	0	1	0	1	1	1	1	1	1	0	1	0	0	1	1	0	0	1	0	1	1	1	1	0	1	1	0	34	0.723404
uce-25323	0	1	1	0	1	0	1	1	1	1	1	1	1	1	1	1	1	0	1	1	0	1	0	1	1	1	1	1	1	1	1	0	0	1	0	1	0	1	0	1	1	0	1	0	0	0	0	31	0.659574
uce-25409	0	1	1	0	1	1	1	1	1	1	1	1	1	1	1	1	0	0	1	1	1	0	0	1	1	1	1	1	1	0	1	0	0	1	1	0	0	1	0	0	1	1	0	0	1	1	0	31	0.659574
uce-25489	0	0	1	0	1	1	0	1	0	1	1	1	1	1	1	1	0	0	1	0	1	1	0	1	1	1	1	1	0	0	1	1	0	1	1	0	0	1	0	1	1	1	1	0	1	1	1	31	0.659574
uce-25519	0	0	1	0	1	1	1	1	1	1	1	0	1	0	1	0	1	0	1	1	0	0	0	1	1	1	1	1	1	1	1	0	0	1	1	0	1	1	0	1	1	1	1	0	0	1	1	31	0.659574
uce-25590	0	0	1	0	1	1	1	1	1	0	1	1	1	1	1	1	1	0	1	1	1	1	0	1	1	1	1	1	0	0	1	0	0	1	1	0	1	1	0	0	0	1	1	0	0	1	0	30	0.638298
uce-25657	0	0	1	0	0	1	1	0	1	1	1	1	1	1	1	1	1	0	1	1	0	1	1	1	1	1	1	1	1	1	1	0	0	1	1	1	1	0	0	0	1	0	1	1	1	0	1	33	0.702128
uce-25809	0	1	1	0	1	1	1	1	0	1	1	0	0	1	1	1	1	0	0	1	0	1	0	1	1	1	1	1	1	1	1	0	0	0	0	1	1	1	0	1	1	0	0	1	1	1	0	30	0.638298
uce-25940	1	1	0	0	1	1	0	1	1	0	1	1	1	0	1	1	0	0	0	0	1	1	1	1	1	1	1	1	1	1	0	0	0	1	1	1	0	1	0	1	1	1	1	0	1	0	0	30	0.638298
uce-25957	0	0	1	1	0	1	1	1	1	1	1	0	1	1	1	0	1	1	1	1	0	0	1	1	1	1	1	1	0	1	1	0	0	1	0	0	1	0	1	1	1	1	1	0	1	1	0	32	0.680851
uce-2596	0	1	1	0	1	1	0	1	1	1	1	1	0	1	0	0	1	0	1	1	1	1	1	1	1	1	1	1	1	0	1	1	0	0	1	1	0	0	1	1	0	1	1	1	1	0	0	32	0.680851
uce-25966	0	0	1	0	1	1	1	1	1	1	1	1	1	1	1	1	1	0	1	1	1	1	0	1	1	1	1	1	1	0	0	0	0	1	1	0	1	0	0	1	1	1	0	1	0	0	0	31	0.659574
uce-26033	0	0	1	0	1	1	1	1	1	0	1	1	1	1	1	1	0	0	1	1	1	1	0	1	1	1	1	1	1	0	0	0	0	1	1	0	1	0	1	1	1	0	0	0	1	1	1	31	0.659574
uce-26073	0	0	1	0	1	1	1	1	1	1	0	1	1	1	1	1	1	0	1	1	1	1	0	1	1	1	1	1	0	0	0	0	0	1	1	0	1	0	0	1	1	1	0	1	1	1	1	32	0.680851
uce-26143	0	0	0	0	1	1	1	1	1	1	1	1	1	1	0	1	1	0	1	0	1	0	0	1	1	1	1	1	1	0	1	0	0	0	1	0	1	1	0	1	1	0	1	0	1	1	1	30	0.638298
uce-26202	0	0	1	0	1	1	1	0	1	1	1	0	1	1	1	1	1	0	1	1	1	0	0	1	1	1	1	1	0	0	1	0	0	1	1	0	1	1	1	1	1	1	1	0	0	1	1	32	0.680851
uce-2757	0	0	0	0	1	0	0	1	1	1	1	1	0	0	1	1	0	0	1	1	0	1	1	1	1	1	1	1	0	0	1	1	0	1	1	1	1	1	1	1	1	0	0	0	1	1	0	29	0.617021
uce-2770	0	0	1	0	1	1	1	0	1	1	1	1	1	1	1	1	1	1	0	1	1	1	0	1	1	1	1	1	0	1	1	0	0	0	1	0	1	0	0	1	0	1	0	1	1	1	0	31	0.659574
uce-2784	0	1	0	0	1	0	0	1	1	0	1	1	1	1	1	1	0	1	1	1	0	1	0	1	1	1	1	1	1	1	0	1	0	1	1	1	0	1	0	1	1	1	1	1	1	1	0	33	0.702128
uce-2808	0	0	1	0	1	1	1	1	1	1	0	1	1	1	1	1	1	0	1	1	1	0	0	1	1	1	1	1	0	1	1	0	0	1	1	0	1	0	0	1	1	1	0	0	1	1	0	31	0.659574
uce-2986	0	0	1	0	1	1	0	1	1	0	1	1	0	1	1	1	0	1	0	1	0	1	1	1	1	1	1	1	1	0	1	0	0	1	1	0	1	1	0	1	1	1	0	1	1	0	0	30	0.638298
uce-3114	0	0	0	0	0	1	0	1	1	1	1	1	0	1	1	1	1	0	1	1	1	0	0	1	1	1	1	1	1	0	1	0	0	1	1	1	1	1	0	1	1	1	0	1	1	1	0	31	0.659574
uce-3155	0	0	1	0	1	1	1	1	1	1	1	1	1	1	1	1	1	1	1	1	0	0	0	1	1	1	1	1	0	1	1	0	0	0	1	0	0	0	0	0	1	1	1	1	1	0	1	31	0.659574
uce-3158	0	1	1	0	0	1	1	1	1	0	1	1	1	1	1	1	1	1	0	1	1	1	1	1	1	1	1	1	1	1	1	0	0	1	0	0	0	1	0	1	1	1	1	0	1	1	0	34	0.723404
uce-3218	0	0	1	0	1	1	1	1	1	1	1	1	0	1	1	1	1	1	1	1	1	1	0	1	1	1	1	1	0	0	1	0	0	1	1	0	0	0	0	1	1	1	1	1	1	1	0	33	0.702128
uce-3251	0	0	1	0	1	1	1	1	1	1	1	1	1	1	1	1	1	0	1	0	1	0	1	1	1	1	1	1	1	1	1	1	0	1	0	0	0	0	0	1	1	0	0	1	0	1	0	31	0.659574
uce-3288	0	0	1	0	1	0	1	1	1	1	1	1	1	1	1	1	1	0	1	1	0	1	0	1	1	1	1	1	1	1	0	0	0	1	0	1	1	1	1	1	1	1	1	1	1	1	0	35	0.744681
uce-3295	0	0	1	0	0	1	1	1	1	1	1	1	1	1	1	1	1	0	1	1	1	1	0	1	1	1	1	1	0	1	1	0	0	1	0	0	0	1	0	0	1	1	1	1	1	1	1	33	0.702128
uce-3318	0	0	1	0	1	0	0	1	1	1	1	1	1	1	1	1	1	1	1	0	1	1	0	1	1	1	1	1	1	0	1	1	0	1	1	0	0	0	0	1	1	0	0	1	0	1	0	30	0.638298
uce-3346	0	0	1	0	1	1	1	1	1	0	1	1	1	1	1	1	0	0	1	0	1	1	0	1	1	1	1	1	0	1	1	1	0	1	0	0	1	1	0	0	1	1	1	0	1	0	1	31	0.659574
uce-335	0	0	0	0	1	1	1	1	1	1	1	1	1	1	1	1	1	0	1	1	1	0	0	1	1	1	1	1	1	0	1	0	0	1	1	0	1	0	0	1	1	1	1	1	1	1	0	33	0.702128
uce-3372	0	1	0	0	1	0	1	1	0	1	1	0	1	1	1	1	1	0	1	1	1	1	0	1	1	1	1	1	1	1	1	1	0	1	1	1	0	0	0	0	1	1	1	1	1	1	1	34	0.723404
uce-3417	0	1	1	0	0	1	1	1	1	1	1	1	1	0	1	1	1	0	0	1	1	1	0	1	1	1	1	1	1	0	0	0	0	1	1	1	0	1	0	1	1	1	1	0	0	1	0	31	0.659574
uce-35	0	0	1	0	1	1	1	0	0	0	1	1	1	1	1	0	1	0	1	1	1	0	0	1	1	1	1	1	0	0	1	0	0	1	1	1	0	1	1	1	1	1	1	1	1	1	0	31	0.659574
uce-3507	0	0	1	0	0	1	1	1	1	0	1	1	1	1	0	1	1	1	1	1	1	1	0	1	1	1	1	1	1	0	1	0	0	0	1	0	1	0	0	0	1	1	1	1	1	1	0	31	0.659574
uce-3551	0	0	1	0	0	1	1	1	1	1	0	1	1	1	1	1	1	1	1	0	1	1	0	1	1	1	1	1	0	1	1	1	0	1	0	0	1	0	0	1	1	1	0	0	1	1	1	32	0.680851
uce-3564	0	0	1	0	1	1	1	1	1	1	1	1	1	0	1	1	1	0	1	1	1	1	1	1	1	1	1	1	1	1	1	0	0	1	1	0	0	1	1	0	1	0	0	1	1	1	0	34	0.723404
uce-3634	0	0	1	0	0	1	1	1	1	1	1	1	1	0	1	1	0	0	1	1	1	1	0	1	1	1	1	1	1	1	1	0	0	1	1	1	0	0	0	1	1	1	1	1	1	1	1	34	0.723404
uce-377	0	0	1	0	1	1	1	1	1	1	1	1	1	1	1	0	1	0	0	1	1	1	1	1	1	1	1	1	1	0	1	0	0	1	1	0	1	1	0	1	1	1	1	0	1	1	0	34	0.723404
uce-3773	0	0	1	0	1	1	1	1	1	1	1	1	1	1	1	1	1	0	1	1	1	1	0	1	1	1	1	1	0	0	0	0	0	1	1	0	1	0	0	1	1	0	1	1	0	1	0	31	0.659574
uce-3799	0	0	1	0	0	0	0	1	1	1	1	1	1	1	1	1	1	0	1	1	1	1	1	1	1	1	1	1	1	1	1	1	0	0	1	1	1	1	1	1	1	1	1	0	0	0	0	34	0.723404
uce-3808	0	0	0	0	1	1	1	0	1	1	1	0	1	0	1	0	1	0	1	1	1	1	0	1	1	1	1	1	0	1	1	1	0	1	1	0	0	1	1	1	1	0	1	0	1	1	0	30	0.638298
uce-3836	0	0	0	0	0	1	1	1	1	1	1	1	1	1	1	1	1	1	1	1	1	1	0	1	1	1	1	1	1	0	0	0	0	1	0	0	0	0	0	1	1	1	1	1	1	1	0	31	0.659574
uce-3921	0	0	1	0	1	1	1	1	1	1	1	1	1	1	1	0	1	0	1	1	1	0	0	1	1	1	1	1	1	0	1	0	0	1	1	0	0	0	0	1	1	1	1	1	0	1	0	31	0.659574
uce-3976	0	1	1	0	0	1	1	1	1	1	0	1	1	1	1	1	1	0	1	0	1	1	0	1	1	1	1	1	0	0	1	1	0	1	0	0	0	1	0	1	0	1	1	1	1	1	0	31	0.659574
uce-4016	0	0	0	0	0	1	1	0	1	1	1	1	1	1	1	1	1	0	1	0	1	1	1	1	1	1	1	1	0	1	1	0	0	1	1	0	0	0	0	1	1	1	0	1	1	1	1	31	0.659574
uce-4029	0	1	1	0	1	1	1	1	1	1	0	0	0	1	0	1	1	1	1	1	1	1	0	1	1	1	1	1	1	0	1	0	0	0	1	0	1	1	0	0	1	1	0	0	1	1	1	31	0.659574
uce-4181	0	1	1	0	1	1	1	1	1	1	1	1	0	1	1	1	1	1	1	0	1	1	0	1	1	1	1	1	0	1	1	0	0	0	1	1	0	1	1	1	1	0	1	0	0	1	0	33	0.702128
uce-4210	0	0	1	0	1	1	1	1	0	1	1	0	1	1	1	1	1	0	1	1	1	0	0	1	1	1	1	1	1	1	1	0	0	1	1	0	0	1	1	1	1	1	0	0	0	1	0	31	0.659574
uce-4289	0	1	1	0	1	1	1	0	1	1	1	1	1	1	1	1	1	0	1	1	1	1	0	1	1	1	1	1	1	1	1	0	0	1	1	0	0	0	1	1	1	1	1	1	1	1	0	36	0.765957
uce-4318	0	0	1	0	1	1	1	1	1	1	1	1	1	1	0	1	1	1	0	1	1	0	0	1	1	1	1	1	1	1	1	0	0	1	1	0	1	0	1	0	1	1	1	1	0	1	0	33	0.702128
uce-4330	0	0	1	0	1	1	1	1	1	1	1	1	0	1	1	1	1	0	1	1	1	1	0	1	1	1	1	1	1	1	1	0	0	1	1	0	0	1	1	0	1	0	1	0	0	1	0	32	0.680851
uce-4333	0	0	1	0	1	1	1	1	1	1	1	1	1	1	1	1	1	0	1	1	1	1	0	1	1	1	1	1	0	0	1	0	0	1	1	0	1	0	1	1	1	1	1	1	0	0	1	34	0.723404
uce-4387	0	1	1	0	1	0	1	1	0	1	1	1	1	1	1	1	0	0	0	1	1	1	0	1	1	1	1	1	1	0	1	0	0	1	1	1	1	0	0	0	1	0	1	1	1	1	1	32	0.680851
uce-4428	0	0	1	0	1	1	1	1	1	0	1	1	0	1	0	1	1	0	1	1	1	1	0	1	1	1	1	1	1	0	1	0	0	1	1	1	0	1	0	0	1	1	1	0	1	1	1	32	0.680851
uce-4442	0	1	1	0	1	1	1	1	1	1	1	1	1	1	1	1	1	1	1	1	1	1	0	1	1	1	1	1	1	0	0	0	0	1	1	1	1	1	0	1	1	1	0	1	0	0	0	35	0.744681
uce-4450	0	1	1	0	1	1	1	0	1	1	1	1	1	1	1	1	1	0	0	1	0	1	1	1	1	1	1	1	1	1	1	0	0	0	1	1	1	1	0	1	0	0	1	0	0	0	0	31	0.659574
uce-4457	0	0	0	0	1	1	1	1	1	1	1	1	1	1	1	1	1	0	1	1	1	1	1	1	1	1	1	1	0	0	1	0	0	1	0	1	0	0	1	0	1	0	1	0	1	1	0	31	0.659574
uce-4478	0	1	1	0	1	1	1	1	1	1	0	1	1	1	1	1	1	0	1	1	0	1	1	1	1	1	1	1	0	0	1	0	0	1	1	0	1	1	1	1	1	1	1	1	1	1	0	36	0.765957
uce-4674	0	0	1	0	0	1	1	1	1	0	1	1	1	1	1	1	1	1	0	1	1	0	1	1	1	1	1	1	0	1	1	0	0	1	1	0	0	0	0	0	1	1	1	0	1	1	1	31	0.659574
uce-4691	0	0	1	0	1	1	1	1	1	0	1	1	1	1	1	1	1	0	1	1	1	0	0	1	1	1	1	1	0	0	1	1	0	0	1	0	1	1	0	1	1	1	1	1	1	1	1	34	0.723404
uce-4696	0	0	1	0	0	1	1	1	1	1	1	1	1	1	1	1	1	0	0	1	1	0	1	1	1	1	1	1	1	1	1	0	0	1	0	0	1	0	1	0	1	1	1	1	1	0	1	33	0.702128
uce-4840	0	0	1	0	1	0	1	1	1	1	1	1	1	1	1	1	1	0	1	1	1	1	0	1	1	1	1	1	1	0	0	0	0	1	1	1	1	0	0	0	1	0	1	1	1	0	0	31	0.659574
uce-4902	0	0	1	0	0	1	1	1	1	1	1	1	1	1	1	1	1	0	0	1	1	1	1	1	1	1	1	1	1	1	1	1	0	1	1	0	0	1	1	0	1	1	1	1	1	1	0	36	0.765957
uce-4994	0	1	1	0	1	1	1	1	1	1	1	1	1	1	1	1	1	0	1	1	1	0	0	1	1	1	1	1	1	1	1	0	0	0	1	0	1	0	1	1	1	0	1	0	1	1	1	35	0.744681
uce-5011	0	1	1	0	1	1	1	1	0	1	1	1	1	1	1	1	1	1	1	1	0	0	0	1	1	1	1	1	1	0	1	0	0	1	1	1	0	0	0	1	1	1	1	1	0	1	1	34	0.723404
uce-5105	0	0	1	0	1	1	1	1	1	0	0	1	0	1	1	1	1	1	1	1	1	1	0	1	1	1	1	1	1	1	1	1	0	0	1	0	0	1	0	0	1	0	1	0	0	1	1	31	0.659574
uce-5108	0	1	1	0	1	0	1	1	1	1	0	1	1	1	0	1	0	1	1	1	0	1	0	1	1	1	1	1	1	0	1	0	0	1	0	0	1	1	0	1	1	1	0	1	0	1	0	30	0.638298
uce-5121	0	0	1	0	1	1	1	1	1	1	1	1	0	0	1	1	0	0	1	1	1	1	0	1	1	1	1	1	1	0	0	1	0	1	1	1	1	1	0	0	1	0	1	1	0	1	0	31	0.659574
uce-5157	0	1	1	0	1	1	1	1	0	1	0	1	1	1	1	1	0	0	1	1	1	1	0	1	1	1	1	1	1	0	1	0	0	1	0	0	1	1	0	0	1	1	1	1	0	1	0	31	0.659574
uce-5168	0	0	1	0	1	1	1	1	1	1	1	1	0	1	1	1	0	0	1	0	1	1	1	1	1	1	1	1	1	0	1	0	0	1	1	0	1	0	1	1	1	1	1	0	1	1	1	34	0.723404
uce-5175	0	1	1	0	1	0	1	1	1	1	1	0	0	1	1	1	1	1	1	1	1	1	0	1	1	1	1	1	1	0	1	0	0	1	1	0	1	0	0	0	1	1	1	1	0	1	1	33	0.702128
uce-5199	0	0	0	0	1	1	1	1	1	0	1	1	1	1	1	1	1	0	0	1	1	1	0	1	1	1	1	1	1	0	1	0	0	1	1	0	1	1	0	0	1	1	1	1	1	0	0	31	0.659574
uce-5238	0	1	0	0	1	1	0	1	1	1	0	1	1	1	1	0	1	1	1	1	1	0	0	1	1	1	1	1	1	1	1	1	0	0	1	0	1	0	1	1	1	1	1	0	0	1	1	33	0.702128
uce-528	0	0	0	0	1	1	1	1	1	1	1	1	1	1	1	1	1	1	1	1	1	1	0	1	1	1	1	1	0	0	1	0	0	1	0	1	0	0	0	1	1	1	1	0	1	1	0	32	0.680851
uce-5389	0	0	1	0	1	1	0	1	1	1	1	1	1	1	1	1	1	0	0	1	0	1	1	1	1	1	1	1	0	1	0	0	0	1	1	0	1	0	1	0	1	1	1	1	1	1	1	33	0.702128
uce-5396	0	0	1	0	1	1	1	1	1	1	0	1	1	1	1	1	1	0	1	0	1	1	0	1	1	1	1	1	0	1	1	0	0	1	1	0	0	0	1	0	1	1	1	1	1	1	1	33	0.702128
uce-5441	0	0	1	0	1	1	1	1	1	1	1	1	0	1	1	1	1	0	1	1	1	0	0	1	1	1	1	1	0	1	1	0	0	1	0	0	0	0	1	0	1	1	1	1	0	1	1	31	0.659574
uce-5447	0	0	1	0	1	1	0	1	1	1	1	1	1	1	1	1	1	0	1	1	1	1	0	1	1	1	1	1	1	0	1	0	0	1	1	1	0	1	0	1	1	1	0	1	1	1	0	34	0.723404
uce-5453	0	1	1	0	1	1	1	1	0	1	1	1	1	1	1	1	1	0	1	0	1	1	0	1	1	1	1	1	1	0	1	0	0	1	0	1	0	1	0	1	1	1	1	1	1	1	0	34	0.723404
uce-5470	0	1	1	0	1	1	1	1	0	1	1	1	1	1	1	1	0	0	1	1	1	1	0	1	1	1	1	1	0	0	1	1	0	1	0	0	0	1	0	1	1	1	1	0	0	1	0	31	0.659574
uce-5472	0	1	1	0	1	1	1	1	0	0	1	1	1	0	1	1	1	0	0	0	1	0	1	1	1	1	1	1	1	0	0	0	0	1	1	1	1	1	1	0	1	1	1	0	0	1	0	30	0.638298
uce-5489	0	1	1	1	0	0	1	1	1	0	0	0	1	0	1	1	1	0	1	1	1	1	1	1	1	1	1	1	0	0	1	0	0	1	0	1	1	1	1	1	1	0	1	1	1	1	1	33	0.702128
uce-5527	0	0	1	0	0	1	0	0	1	1	1	1	1	1	0	1	1	0	0	1	1	1	1	1	1	1	1	1	1	1	1	1	0	0	1	1	1	1	1	1	1	1	1	0	1	0	1	34	0.723404
uce-555	0	0	1	0	1	1	1	1	1	1	1	1	1	1	1	1	1	0	1	1	1	1	0	1	1	1	1	1	0	0	1	0	0	1	0	0	1	1	0	1	0	1	1	1	1	1	1	34	0.723404
uce-5561	0	0	1	0	1	0	1	1	1	1	1	1	1	0	1	0	1	0	1	0	1	1	0	1	1	1	1	1	1	1	1	1	0	1	0	0	1	0	0	1	1	0	1	1	1	1	0	31	0.659574
uce-5660	0	0	1	0	1	1	1	1	1	1	1	0	1	1	1	1	1	0	1	0	0	1	0	1	1	1	1	1	0	1	0	0	0	1	1	0	1	0	0	1	1	1	1	1	1	1	0	31	0.659574
uce-5670	0	0	1	0	1	1	1	1	1	1	0	1	1	0	1	1	1	0	1	0	1	0	1	1	1	1	1	1	1	1	1	0	0	0	1	0	1	0	1	1	1	0	0	1	0	1	1	31	0.659574
uce-5676	0	1	1	0	0	1	1	1	1	1	1	1	1	1	1	1	1	0	1	1	1	1	0	1	1	1	1	1	1	0	1	1	0	1	0	0	1	0	0	1	1	0	0	1	1	1	1	34	0.723404
uce-5877	0	1	1	0	1	0	1	1	1	0	1	1	1	1	1	1	1	0	1	1	1	0	0	1	1	1	1	1	1	0	1	0	0	1	1	1	0	1	0	1	1	1	1	0	0	1	0	32	0.680851
uce-590	0	0	1	0	0	1	1	1	1	1	1	1	1	1	1	0	1	0	0	1	1	1	0	1	1	1	1	1	1	0	1	0	0	1	1	0	1	0	0	1	1	1	0	1	1	1	0	31	0.659574
uce-5934	0	1	1	0	1	1	1	1	1	1	1	1	0	1	1	0	1	0	0	1	0	1	0	1	1	1	1	1	1	0	1	0	0	1	1	1	1	1	0	0	0	1	1	1	1	1	1	33	0.702128
uce-5999	0	0	1	0	0	1	1	1	1	1	1	1	1	1	1	1	1	1	1	1	0	1	0	1	1	1	1	1	1	1	1	0	0	1	0	0	1	0	0	1	1	1	1	1	0	1	0	33	0.702128
uce-6014	0	1	1	0	1	1	1	1	1	1	1	1	1	1	1	1	0	0	1	1	1	1	1	1	1	1	1	1	1	0	1	1	0	1	1	1	0	0	1	1	1	0	1	0	1	1	0	36	0.765957
uce-6127	0	0	1	0	1	1	1	1	0	0	1	1	1	1	1	1	1	0	1	0	1	0	0	1	1	1	1	1	0	1	1	0	0	1	1	1	1	0	1	1	1	1	0	1	1	1	1	33	0.702128
uce-6135	0	0	1	0	1	1	1	1	1	1	1	1	1	1	1	1	1	1	1	1	0	1	0	1	1	1	1	1	1	1	1	0	0	1	0	0	1	1	0	0	1	0	1	1	1	1	1	35	0.744681
uce-6149	0	0	1	0	1	1	1	1	1	1	1	1	1	1	1	1	1	0	1	1	1	1	1	1	1	1	1	1	1	1	1	0	0	1	1	0	1	1	1	1	1	0	1	1	1	0	0	37	0.787234
uce-6258	0	0	1	0	1	1	1	1	0	1	1	1	1	1	1	1	1	1	1	0	1	0	1	1	1	1	1	1	1	1	1	0	0	1	0	0	0	0	0	0	1	0	0	1	1	1	1	31	0.659574
uce-6264	0	1	1	0	1	1	1	1	1	1	1	1	1	1	1	1	1	0	1	1	1	1	0	1	1	1	1	1	1	0	1	0	0	1	0	0	0	0	0	1	1	1	0	1	0	1	0	32	0.680851
uce-6304	0	0	1	0	0	1	1	1	1	1	1	1	1	1	1	1	1	0	1	1	1	1	0	1	1	1	1	1	1	0	1	0	0	1	1	1	1	0	0	1	1	1	0	1	0	1	0	33	0.702128
uce-6317	0	1	1	0	1	1	1	1	1	1	1	1	0	1	1	1	1	0	1	0	0	1	0	1	1	1	1	1	1	0	1	0	0	1	0	0	0	1	0	1	1	0	1	1	1	1	0	31	0.659574
uce-6330	0	0	1	0	1	1	1	1	1	1	1	1	1	0	1	0	1	0	0	0	1	1	0	1	1	1	1	1	1	1	0	1	0	1	0	1	0	1	0	1	1	1	0	1	1	0	1	31	0.659574
uce-6344	0	0	1	0	0	1	1	1	1	1	0	1	1	1	1	1	1	0	0	1	1	0	0	1	1	1	1	1	1	0	1	1	0	1	1	0	1	1	0	1	1	1	0	1	0	1	0	31	0.659574
uce-6402	0	1	1	0	1	1	1	1	1	1	1	1	1	0	1	0	1	0	0	1	1	0	0	1	1	1	1	1	1	0	1	0	0	1	1	0	1	0	0	1	1	1	1	1	0	1	0	31	0.659574
uce-6448	0	1	1	0	0	1	1	1	1	1	1	1	1	1	0	1	1	0	1	0	1	0	0	1	1	1	1	1	1	0	1	0	0	1	0	0	0	0	1	1	1	1	1	1	1	1	0	31	0.659574
uce-6458	0	0	1	0	0	1	1	1	1	1	1	0	1	1	1	1	1	0	1	1	1	1	0	1	1	1	1	1	1	1	1	0	0	1	1	0	1	1	0	1	1	0	1	1	1	1	0	34	0.723404
uce-6505	0	1	1	0	1	1	1	0	1	1	1	0	1	1	1	1	1	0	1	1	1	0	0	1	1	1	1	1	1	0	1	1	0	1	1	0	0	1	0	1	1	1	1	0	0	1	0	32	0.680851
uce-6513	0	1	1	0	1	1	1	1	1	1	1	1	1	1	1	1	0	0	1	1	0	1	0	1	1	1	1	1	1	0	1	0	0	0	1	0	1	1	0	0	1	1	0	1	0	0	1	31	0.659574
uce-6572	0	1	0	1	1	1	1	1	1	1	1	1	0	0	1	1	1	0	1	1	1	1	0	1	1	1	1	1	1	0	1	0	0	1	0	0	0	1	1	1	1	1	1	0	0	1	0	32	0.680851
uce-6591	0	0	1	0	0	1	1	1	1	1	1	1	1	1	1	1	1	0	1	1	1	1	0	1	1	1	1	1	1	0	1	0	0	1	1	0	1	0	0	1	1	1	1	1	1	0	0	33	0.702128
uce-663	0	0	1	0	1	1	0	1	1	1	1	1	0	1	1	1	1	1	0	1	0	1	0	1	1	1	1	1	1	1	1	0	0	1	1	0	0	0	1	0	1	1	1	1	1	1	1	33	0.702128
uce-6662	0	0	1	0	1	1	1	0	1	1	1	1	1	1	1	1	1	0	1	1	1	0	0	1	1	1	1	1	1	0	1	0	0	0	1	0	1	1	0	0	1	0	1	0	1	1	1	31	0.659574
uce-6687	0	0	1	0	0	1	1	1	1	1	0	1	1	1	1	1	1	0	1	1	1	1	0	1	1	1	1	1	1	0	1	0	0	1	1	0	1	0	0	0	1	1	1	1	0	1	0	31	0.659574
uce-6692	0	1	1	0	1	1	1	1	0	0	1	1	1	1	1	1	1	0	0	1	1	0	0	1	1	1	1	1	1	1	1	0	0	0	0	1	0	1	0	1	1	0	1	1	1	1	0	31	0.659574
uce-6713	0	0	1	0	1	1	1	1	1	1	1	1	1	1	1	1	1	0	1	1	1	0	0	1	1	1	1	1	1	0	1	1	0	1	0	0	0	1	0	1	1	0	1	1	1	1	0	33	0.702128
uce-6795	0	0	1	0	1	1	1	1	1	1	1	1	1	0	1	0	1	0	1	1	1	1	0	1	1	1	1	1	0	0	1	0	0	1	0	0	1	0	0	1	1	0	1	1	1	1	1	31	0.659574
uce-6839	0	0	0	1	1	1	1	0	1	1	1	1	1	1	1	0	0	0	0	1	1	1	0	1	1	1	1	1	1	0	1	0	0	1	0	0	1	1	1	0	1	1	1	1	1	1	1	32	0.680851
uce-6863	0	1	1	0	1	1	1	1	1	1	1	0	1	1	1	1	1	0	1	1	1	0	0	1	1	1	1	1	1	0	1	0	0	1	1	0	1	1	0	0	1	1	1	0	1	0	0	32	0.680851
uce-6877	0	1	1	0	1	1	1	1	1	1	1	1	1	0	0	1	1	0	1	1	1	1	0	1	1	1	1	1	1	1	1	0	0	1	0	0	1	1	0	0	1	1	1	1	1	1	1	35	0.744681
uce-6925	0	1	1	0	1	0	1	1	1	1	1	1	1	1	1	1	1	0	1	1	1	1	0	1	1	1	1	1	0	0	1	0	0	1	1	1	0	1	1	1	1	0	0	0	0	1	1	33	0.702128
uce-6934	0	1	0	0	1	1	0	1	1	1	1	1	1	0	1	1	1	0	0	1	1	1	0	1	1	1	1	1	1	1	1	0	0	1	1	1	1	1	1	1	1	0	1	1	0	1	1	35	0.744681
uce-6969	0	0	1	0	1	1	1	1	1	1	1	1	1	0	0	1	1	0	1	1	1	1	0	1	1	1	1	1	1	0	1	0	0	1	1	0	1	0	0	1	1	0	1	1	0	1	0	31	0.659574
uce-7018	0	0	1	0	1	1	1	1	1	0	1	1	1	1	1	0	1	0	0	1	1	0	0	1	1	1	1	1	1	0	1	0	0	1	1	0	1	0	0	1	1	1	1	1	1	1	0	31	0.659574
uce-7065	0	1	0	0	1	1	1	1	1	1	1	1	0	1	1	1	1	0	1	1	1	1	0	1	1	1	1	1	1	0	1	0	0	1	0	0	0	1	0	1	1	1	1	1	0	1	0	32	0.680851
uce-7094	0	0	1	0	1	1	1	1	1	1	1	0	1	1	1	1	1	0	1	1	1	1	0	1	1	1	1	1	1	0	1	0	0	1	1	0	0	1	0	1	1	1	1	1	1	1	1	35	0.744681
uce-7213	0	1	1	0	1	1	1	0	1	1	1	1	1	1	1	1	0	0	0	1	1	1	0	1	1	1	1	1	1	0	1	0	0	1	1	0	1	0	0	0	1	1	1	1	1	1	1	33	0.702128
uce-7278	0	0	1	0	1	1	1	1	1	1	1	1	1	1	1	1	1	0	1	1	1	1	0	1	1	1	1	1	1	0	0	0	0	1	1	0	1	0	1	1	0	1	1	1	1	1	1	35	0.744681
uce-7307	0	0	1	0	1	1	0	1	0	1	1	1	1	1	1	1	1	0	1	1	1	1	0	1	1	1	1	1	1	0	1	0	0	1	1	0	0	0	0	1	1	0	0	1	1	1	0	30	0.638298
uce-7329	0	1	1	0	1	1	1	0	0	0	0	1	1	0	1	1	1	0	0	1	1	1	1	1	1	1	1	1	1	0	1	1	0	1	1	0	1	1	0	1	1	1	1	1	0	0	0	31	0.659574
uce-7330	0	1	1	0	1	1	1	1	1	1	1	1	1	1	1	1	1	0	1	1	1	1	0	1	1	1	1	1	1	0	0	0	0	1	1	0	1	1	0	1	1	1	1	1	0	0	0	34	0.723404
uce-7343	0	0	1	1	1	1	1	1	1	1	1	1	1	1	1	1	1	0	1	1	1	1	1	1	1	1	1	1	1	1	1	0	0	0	0	0	0	0	1	0	1	1	0	1	1	1	0	34	0.723404
uce-7380	0	0	1	0	1	1	1	1	1	1	1	1	0	1	1	1	1	1	1	0	1	1	0	1	1	1	1	1	1	0	0	0	0	1	1	0	1	0	0	1	1	1	1	1	0	1	0	32	0.680851
uce-7398	0	0	1	1	1	0	1	1	1	1	1	1	1	0	0	1	1	0	1	1	0	1	0	1	1	1	1	1	1	0	1	0	0	1	1	1	1	1	0	1	1	1	0	0	0	1	0	31	0.659574
uce-7476	0	1	1	0	0	0	1	1	1	1	1	1	1	1	1	1	1	0	1	1	1	1	0	1	1	1	1	1	1	1	1	1	0	1	1	1	1	0	0	1	1	0	0	1	1	1	1	36	0.765957
uce-7528	0	0	1	0	1	1	1	1	0	1	1	1	1	1	1	1	1	0	1	1	0	0	0	1	1	1	1	1	1	0	1	0	0	1	1	1	1	0	1	1	1	1	1	1	0	1	0	33	0.702128
uce-7598	0	0	1	0	1	1	1	1	1	1	1	1	1	1	1	1	1	0	1	1	1	1	0	1	1	1	1	1	1	0	1	0	0	1	1	0	0	0	0	1	1	0	1	1	0	1	0	32	0.680851
uce-7599	0	0	1	0	1	0	1	1	1	1	1	0	1	1	1	1	1	0	1	1	1	1	0	1	1	1	1	1	1	0	1	0	0	1	1	0	1	1	0	0	1	0	0	1	0	1	1	31	0.659574
uce-7627	0	0	1	0	1	1	1	1	1	1	1	1	1	1	1	1	1	0	1	0	0	1	0	1	1	1	1	1	1	1	1	0	0	1	0	0	1	1	1	1	1	1	1	1	1	1	0	35	0.744681
uce-7662	0	0	1	0	1	1	1	1	0	1	1	0	0	1	1	1	1	1	0	1	1	1	1	1	1	1	1	1	1	1	1	0	0	1	1	0	0	1	1	0	1	1	1	0	1	1	0	33	0.702128
uce-7684	0	0	1	0	1	1	1	0	1	0	1	1	1	1	1	1	1	0	0	1	1	1	1	1	1	1	1	1	0	1	0	1	0	1	0	0	1	1	1	1	1	1	0	0	0	1	1	32	0.680851
uce-7770	0	0	0	0	0	1	1	0	1	1	1	1	0	1	1	1	1	0	0	0	1	1	0	1	1	1	1	1	0	0	1	0	0	1	0	0	1	0	0	1	1	1	1	1	0	1	0	26	0.553191
uce-7797	0	0	1	0	1	1	1	1	1	1	1	1	1	1	1	1	1	0	1	1	0	1	0	1	1	1	1	1	1	0	1	1	0	0	0	0	1	1	0	0	1	1	0	1	0	1	0	31	0.659574
uce-7799	0	1	1	1	1	1	0	1	1	1	1	1	1	1	1	1	1	1	1	0	1	1	0	1	1	1	1	1	1	1	1	0	0	1	0	1	1	0	1	1	1	1	0	1	1	1	1	38	0.808511
uce-7800	0	0	1	0	1	1	1	1	1	1	0	1	1	1	0	1	1	0	0	1	1	1	0	1	1	1	1	1	1	0	1	0	0	1	1	1	1	1	0	1	1	1	1	1	0	1	1	34	0.723404
uce-7818	0	0	1	0	1	1	1	1	1	1	0	1	0	1	1	1	1	0	1	1	0	1	0	1	1	1	1	1	1	1	1	0	0	0	1	0	1	1	1	1	0	1	0	1	1	1	1	33	0.702128
uce-7836	0	1	1	0	1	1	0	1	1	1	1	1	1	1	1	1	1	0	0	1	1	1	0	1	1	1	1	1	1	0	1	0	0	1	0	0	1	1	0	1	1	0	1	0	1	1	0	32	0.680851
uce-7838	0	0	1	0	1	0	1	1	1	1	1	1	1	1	0	1	1	0	1	1	1	1	0	1	1	1	1	1	1	0	1	0	0	1	0	0	1	1	0	1	1	1	1	0	1	1	0	32	0.680851
uce-7840	0	0	1	0	0	0	1	1	1	1	1	1	1	1	1	1	1	0	1	1	1	1	0	1	1	1	1	1	1	0	1	0	0	1	1	0	0	1	0	1	1	1	0	1	0	1	0	31	0.659574
uce-7841	0	1	1	0	1	0	1	0	1	1	1	0	0	1	1	1	1	0	0	1	1	1	0	1	1	1	1	1	1	1	1	0	0	1	1	0	1	0	1	1	1	0	0	1	1	1	0	31	0.659574
uce-7843	0	0	0	0	1	1	0	1	1	1	1	1	1	1	1	0	0	0	1	1	1	1	0	1	1	1	1	1	1	1	1	0	0	1	1	0	0	1	1	1	1	1	1	1	1	1	1	34	0.723404
uce-7852	0	1	1	0	1	1	1	1	1	1	0	1	0	1	1	0	1	0	0	1	1	1	0	1	1	1	1	1	1	0	1	0	0	1	0	0	1	1	1	0	1	0	1	1	1	1	0	31	0.659574
uce-7857	0	1	1	0	1	1	1	1	1	0	0	1	1	1	0	1	0	1	1	1	1	1	1	1	1	1	1	1	1	1	1	1	0	1	0	0	1	1	1	1	1	1	0	1	1	1	0	36	0.765957
uce-7898	0	1	1	0	1	1	0	1	1	1	1	1	1	1	1	1	1	0	1	1	1	1	0	1	1	1	1	1	1	0	1	0	0	1	0	0	1	1	1	0	1	1	1	1	1	1	0	35	0.744681
uce-7908	0	0	1	0	1	1	1	1	0	1	1	1	1	0	1	0	1	0	1	1	0	1	0	1	1	1	1	1	0	0	1	0	0	1	1	0	1	1	0	1	1	1	1	1	0	1	1	31	0.659574
uce-8035	0	0	1	0	1	1	1	1	0	1	1	1	1	1	1	0	1	0	1	1	1	0	0	1	1	1	1	1	1	0	1	0	0	1	1	0	1	0	0	1	1	1	0	1	0	1	1	31	0.659574
uce-8122	0	0	1	0	1	1	1	1	0	1	1	1	1	1	1	1	0	0	1	1	1	1	0	1	1	1	1	1	1	0	1	0	0	1	1	1	1	1	0	1	1	1	0	1	0	1	0	33	0.702128
uce-8182	0	0	1	0	1	1	1	0	0	1	1	1	1	1	1	1	1	1	0	0	1	1	0	1	1	1	1	1	1	1	1	0	0	1	0	0	1	1	0	1	1	1	1	1	0	1	0	32	0.680851
uce-8301	0	0	1	0	1	1	1	0	1	1	1	0	1	1	1	1	1	0	1	1	1	1	0	1	1	1	1	1	1	1	1	0	0	1	1	0	1	1	1	0	0	0	1	0	1	0	0	31	0.659574
uce-8304	0	1	1	0	1	1	1	1	1	1	1	1	1	1	1	1	1	0	1	1	0	1	0	1	1	1	1	1	1	0	0	0	0	0	1	0	0	1	0	1	1	1	0	1	0	1	0	31	0.659574
uce-8307	0	1	1	0	1	1	1	0	1	1	1	1	1	1	1	1	1	0	0	1	1	1	0	1	1	1	1	1	1	0	0	0	0	0	1	1	0	1	0	1	1	0	1	1	0	0	1	31	0.659574
uce-838	0	0	1	0	0	1	1	1	1	1	1	1	0	1	1	0	1	0	1	1	1	0	1	1	1	1	1	1	0	1	1	0	0	1	1	0	1	0	0	0	1	1	1	1	0	1	1	31	0.659574
uce-841	0	0	1	0	1	1	1	1	1	1	1	1	1	1	1	0	0	0	1	1	1	0	1	1	1	1	1	1	0	0	1	0	0	1	1	0	1	0	0	1	0	1	1	1	1	0	0	30	0.638298
uce-8501	0	0	1	0	0	1	1	1	1	0	0	1	1	1	1	1	1	0	0	1	1	1	1	1	1	1	1	1	1	0	1	0	0	1	0	1	0	1	1	1	1	1	1	0	1	1	0	32	0.680851
uce-8544	0	0	1	0	1	1	1	1	1	1	0	1	1	1	1	1	0	0	1	1	1	1	0	1	1	1	1	1	1	0	1	0	0	1	1	1	0	0	0	1	1	0	0	1	0	1	1	31	0.659574
uce-8565	0	0	0	0	1	1	0	1	1	0	1	0	1	1	1	1	1	0	1	0	1	1	1	1	1	1	1	1	1	1	1	1	0	1	0	0	1	1	0	0	1	1	0	0	1	1	0	30	0.638298
uce-8592	0	1	1	0	1	1	1	0	1	1	1	1	1	1	1	1	1	0	1	1	1	1	0	1	1	1	1	1	1	0	1	0	0	1	1	0	0	1	0	0	1	1	1	1	0	1	0	33	0.702128
uce-8621	0	1	1	0	1	0	0	1	1	1	1	1	1	0	1	1	1	0	0	1	1	1	0	1	1	1	1	1	0	0	0	0	0	1	1	1	1	1	0	1	1	1	1	1	0	1	1	32	0.680851
uce-8635	0	0	1	0	1	1	0	1	1	1	1	1	0	0	1	1	1	0	1	1	1	1	0	1	1	1	1	1	1	0	1	0	0	1	0	0	1	0	0	0	1	1	1	0	1	1	1	30	0.638298
uce-8677	0	0	1	0	0	1	1	1	0	1	1	1	1	1	1	1	1	0	1	1	1	1	0	1	1	1	1	1	1	1	0	1	0	1	1	1	0	0	1	1	1	1	1	1	1	1	0	35	0.744681
uce-9005	0	0	1	0	1	1	1	1	1	1	1	1	1	1	1	0	1	0	1	1	1	1	0	1	1	1	1	1	1	1	1	0	0	1	1	0	1	0	1	0	0	1	1	1	1	1	0	34	0.723404
uce-9056	0	1	1	0	1	1	1	1	1	1	1	1	1	1	1	1	1	1	0	1	1	1	0	1	1	1	1	1	0	0	0	0	0	1	1	0	1	1	0	1	1	1	1	0	0	1	0	33	0.702128
uce-9057	0	0	1	1	1	1	1	1	1	0	1	1	1	1	1	1	1	0	0	1	0	1	0	1	1	1	1	1	1	0	1	0	0	1	1	0	1	1	0	0	1	0	1	1	0	1	0	31	0.659574
uce-9060	0	0	0	0	1	0	1	1	1	1	1	1	1	0	1	1	1	1	1	1	1	1	0	1	1	1	1	1	0	0	1	0	0	1	1	1	1	0	0	1	1	1	1	1	0	1	1	33	0.702128
uce-9202	0	1	1	0	1	1	1	1	1	1	1	1	1	1	1	0	1	0	1	1	1	1	1	1	1	1	1	1	0	0	1	0	0	1	1	0	0	0	0	1	1	0	1	1	0	1	0	32	0.680851
uce-9230	0	1	1	0	1	0	1	1	1	1	1	1	1	1	1	0	1	1	1	1	1	0	0	1	1	1	1	1	1	0	1	1	0	1	1	0	1	1	0	1	1	1	1	1	0	1	0	35	0.744681
uce-934	0	1	1	0	0	1	1	1	1	0	1	1	1	1	1	1	1	1	1	0	1	0	0	1	1	1	1	1	0	0	0	0	0	1	1	0	1	1	0	0	1	1	1	0	1	1	1	31	0.659574
uce-935	0	0	1	0	1	1	0	1	1	0	1	1	1	1	1	1	1	0	1	1	1	1	0	1	1	1	1	1	1	0	1	1	0	1	1	0	0	1	0	1	1	0	1	1	1	1	1	34	0.723404
uce-937	0	0	1	0	1	1	1	1	1	1	1	1	0	1	1	1	1	0	1	1	1	1	0	1	1	1	1	1	0	0	1	0	0	1	1	1	1	1	0	0	1	0	1	1	1	1	1	34	0.723404
uce-9427	0	1	1	0	0	1	0	1	1	0	1	1	0	1	1	1	1	1	1	1	1	0	1	1	1	1	1	1	1	1	1	0	0	1	0	1	0	0	1	0	1	1	1	0	1	0	0	31	0.659574
uce-9432	0	1	1	0	1	1	1	1	1	1	1	1	1	1	1	1	1	0	1	1	1	0	0	1	1	1	1	1	0	1	1	0	0	1	0	1	1	0	1	0	1	1	1	1	1	1	1	36	0.765957
uce-9454	0	1	1	1	1	1	1	1	0	1	1	1	1	1	1	1	1	0	1	0	1	1	0	1	1	1	1	1	0	0	1	1	0	1	1	0	0	0	0	1	1	1	1	0	0	1	0	32	0.680851
uce-9459	0	0	1	0	0	1	1	1	1	1	1	1	1	1	1	1	0	1	1	1	0	1	0	1	1	1	1	1	0	1	1	0	0	1	1	0	0	1	1	1	1	1	1	1	1	1	0	34	0.723404
uce-9486	0	0	0	0	1	1	0	1	1	1	1	1	1	1	1	1	1	1	1	1	1	1	0	1	1	1	1	1	0	0	1	1	0	1	1	1	1	0	1	1	1	1	0	0	0	1	0	33	0.702128
uce-949	0	0	1	0	1	0	1	1	1	1	1	0	1	1	1	1	1	0	1	1	1	1	0	1	1	1	1	1	0	0	1	0	0	1	1	1	0	0	0	1	1	0	1	1	0	1	0	30	0.638298
uce-9493	0	1	0	0	0	1	1	1	1	1	1	1	1	0	1	1	1	1	1	1	1	1	0	1	1	1	1	1	0	1	0	0	0	1	1	1	1	1	0	1	1	1	1	1	0	1	0	34	0.723404
uce-9586	0	0	1	0	0	1	1	1	1	0	1	1	1	0	1	1	1	0	1	1	1	0	1	1	1	1	1	1	1	1	1	0	0	1	1	1	1	0	0	1	1	1	1	1	1	1	0	34	0.723404
uce-9593	0	1	1	0	1	1	1	1	1	0	1	0	1	1	1	0	1	0	0	1	1	1	0	1	1	1	1	1	1	1	1	0	0	1	1	1	1	1	1	1	1	1	1	0	1	1	0	35	0.744681
uce-9607	0	0	1	0	1	1	0	0	1	1	1	1	1	0	1	1	1	0	1	1	1	0	0	1	1	1	1	1	1	0	0	1	0	1	1	0	1	1	0	0	1	0	1	1	0	1	1	30	0.638298
uce-9623	0	1	1	0	1	1	0	1	1	1	1	1	1	0	1	1	1	0	1	1	1	1	0	1	1	1	1	1	0	1	0	0	0	1	1	0	1	1	1	1	1	1	1	0	1	1	0	34	0.723404
uce-9695	0	0	1	0	1	1	1	1	1	1	1	1	1	1	1	1	1	1	1	1	0	0	0	1	1	1	1	1	0	0	1	0	0	1	1	0	0	0	0	1	1	0	1	1	1	1	0	31	0.659574
uce-9716	0	1	0	0	0	1	1	1	1	1	1	1	1	1	1	1	1	0	1	1	1	0	1	1	1	1	1	1	1	0	1	1	0	1	0	0	1	0	0	0	1	0	1	0	1	1	0	31	0.659574
uce-9729	0	0	1	0	1	0	0	1	1	1	1	1	1	1	1	1	0	0	1	1	1	1	0	1	1	1	1	1	1	0	1	1	0	1	0	0	0	1	0	1	1	1	1	1	1	1	1	33	0.702128
uce-9778	0	1	1	0	1	0	0	1	1	1	1	1	1	1	1	1	0	0	1	1	1	1	0	1	1	1	1	1	0	0	1	0	0	0	1	0	1	1	0	1	1	0	1	1	1	1	0	31	0.659574
uce-9798	0	0	0	0	1	1	1	1	0	1	1	1	1	1	1	1	1	0	1	1	1	0	0	1	1	1	1	1	1	0	0	0	0	1	1	0	0	1	1	1	1	1	1	0	1	1	1	32	0.680851
uce-9820	0	0	1	0	1	1	1	1	1	1	1	1	1	1	1	1	1	0	1	1	1	1	1	1	1	1	1	1	1	1	1	0	0	0	1	1	1	0	1	1	1	1	1	0	0	0	1	36	0.765957
uce-9821	0	1	1	0	1	1	1	1	1	1	1	1	1	1	1	1	1	1	0	1	1	1	0	1	1	1	1	1	1	0	1	0	0	1	1	0	1	0	1	1	1	1	1	0	1	1	0	36	0.765957
uce-9833	0	0	1	0	1	1	1	1	0	1	1	1	1	1	1	1	1	0	0	0	1	1	0	1	1	1	1	1	1	0	1	0	0	1	1	0	0	1	0	0	1	1	1	1	1	1	0	31	0.659574
uce-9842	0	0	1	0	0	1	1	1	1	1	1	0	1	0	1	1	1	0	1	1	1	1	0	1	1	1	1	1	1	0	1	1	0	1	0	0	1	1	0	1	1	0	0	1	1	1	1	32	0.680851
uce-9885	1	0	1	0	1	1	0	0	1	1	1	1	0	1	1	1	1	1	1	1	1	0	0	1	1	1	1	1	0	0	1	1	0	1	1	1	0	1	0	0	1	1	1	1	0	1	0	32	0.680851
uce-9921	0	1	1	0	1	0	1	1	1	0	1	0	1	1	1	0	1	0	1	1	1	1	0	1	1	1	1	1	0	0	1	1	0	1	1	0	1	1	1	1	0	1	1	0	1	1	0	32	0.680851
uce-9934	1	0	1	0	1	1	0	1	1	1	1	1	1	1	1	1	0	1	1	0	0	1	0	1	1	1	1	1	0	1	0	1	0	1	1	0	1	1	0	1	1	1	1	0	1	1	0	33	0.702128
# loci/ taxa	12	176	467	65	434	466	473	494	501	454	503	452	464	461	513	500	482	121	415	463	451	423	116	554	552	554	554	554	372	222	451	151	1	507	380	214	341	321	184	402	502	411	425	353	337	489	190
%loci/taxa	0.0216606	0.31769	0.84296	0.117329	0.783394	0.841155	0.853791	0.891697	0.904332	0.819495	0.907942	0.815884	0.837545	0.83213	0.925993	0.902527	0.870036	0.218412	0.749097	0.83574	0.814079	0.763538	0.209386	1	0.99639	1	1	1	0.67148	0.400722	0.814079	0.272563	0.00180505	0.915162	0.685921	0.386282	0.615523	0.579422	0.33213	0.725632	0.906137	0.741877	0.767148	0.637184	0.608303	0.882671	0.34296
